# Supplementary material for: Mycobacterium tuberculosis WhiB3 Responds to Vacuolar pH-induced Changes in Mycothiol Redox Potential to Modulate Phagosomal Maturation and Virulence
Source: J Biol Chem. 2015 Dec 4;291(6):2888–903. doi: 10.1074/jbc.M115.684597 (PMC4742752; doi:10.1074/jbc.M115.684597)
Supplement: Supplemental Data [file 10.1074_M115.684597_jbc.M115.684597-1.xls]

## Sheet: induced in Rv
Gene_ID	p Value	FC (abs)[Mtb 4.5 vs Control]	Regulation[Mtb 4.5 vs Control]	Gene Symbol	SystematicName	pathway	Class_Name	Entrez Gene ID	Gene Name	Control_1_Fold exp	Control_2_Fold exp	Control_3_Fold exp	Mtb4.5_1_Fold exp	Mtb4.5_2_Fold exp
BT_Specific_MTBRv_GE_0005873|885663	0.00142584	3.62645	up	cysA1	Rv2397c	Amino acid metabolism	Anions	885663	sulphate transport ATP-binding protein	-0.567812	-0.649906	-0.55475	1.05636	1.4791
BT_Specific_MTBRv_GE_0013906|886978	0.00148726	4.53113	up	cysN	Rv1286	Amino acid metabolism	Sulphur metabolism	886978	ATP:sulphurylase subunit 1	-0.855586	-0.720058	-0.936255	1.10789	1.57726
BT_Specific_MTBRv_GE_0004055|888182	0.00345869	2.57746	up	leuB	Rv2995c	Amino acid metabolism	Branched amino acid family	888182	3-isopropylmalate dehydrogenase	0.0170746	-0.0170746	0.0222359	1.15798	1.58875
BT_Specific_MTBRv_GE_0003937,BT_Linker_Specific_MTBRv_GE_0003937|886431	0.000211006	3.91263	up	metZ	Rv0391	Amino acid metabolism	Aspartate family	886431	o-succinylhomoserine sulfhydrylase	-0.0740468	-0.168906	0.0079577	1.80719	1.97243
BT_Specific_MTBRv_GE_0001016|887154	0.000423742	2.18081	up	serA1	Rv2996c	Amino acid metabolism	Serine family	887154	D-3-phosphoglycerate dehydrogenase	-0.0083437	0.0083437	0.0424633	1.05551	1.22253
BT_Specific_MTBRv_GE_0014591|888394	8.38016e-05	4.02666	up	atsA	Rv0711	Amino acid metabolism	Sulphur metabolism	888394	arylsulfatase	-1.41218	-1.49266	-1.41679	0.490324	0.647756
BT_Xhyb_Specific_MTBRv_GE_0001455|888802	0.00133028	5.54706	up	cysA3	Rv3117	Amino acid metabolism	Serine family	888802	thiosulfate sulfurtransferase	0.183996	0.144206	0.129709	2.34314	2.90558
BT_Specific_MTBRv_GE_0000552|886979	0.00386989	32.2638	up	cysD	Rv1285	Amino acid metabolism	Sulphur metabolism	886979	ATP:sulphurylase subunit 2	-1.91172	-1.95921	-3.12592	2.22289	3.13624
BT_Specific_MTBRv_GE_0010239|885545	0.000158276	52.3667	up	cysK2	Rv0848	Amino acid metabolism	Serine family	885545	putative cysteine synthase	-0.283345	-0.213057	-0.325107	5.12275	5.75073
BT_Specific_MTBRv_GE_0003295|885301	0.000807481	6.31823	up	cysT	Rv2399c	Amino acid metabolism	Anions	885301	sulphate transport system permease protein	-0.477483	-0.454174	-0.534937	1.91719	2.42412
BT_Specific_MTBRv_GE_0013903|888383	0.000423351	4.56662	up	glnA1	Rv2220	Amino acid metabolism	Glutamate family	888383	glutamine synthase class I	0.0804963	-0.0804963	0.154969	2.12235	2.36322
BT_Specific_MTBRv_GE_0008490|887286	0.000513376	4.98163	up	ilvB1	Rv3003c	Amino acid metabolism	Branched amino acid family	887286	acetolactate synthase I large subunit	-0.232327	-0.343637	-0.159478	2.23966	1.90328
BT_Specific_MTBRv_GE_0005199|887483	2.70206e-05	11.7801	up	ilvC	Rv3001c	Amino acid metabolism	Branched amino acid family	887483	ketol-acid reductoisomerase	-0.504552	-0.506973	-0.318803	3.09304	3.13664
BT_Specific_MTBRv_GE_0006584|888037	0.000366847	5.28737	up	metC	Rv3340	Amino acid metabolism	Aspartate family	888037	cystathionine [beta]-lyase	-0.715539	-0.476356	-0.373788	1.85062	1.91069
BT_Specific_MTBRv_GE_0003820|888711	3.49637e-05	5.55612	up	metH	Rv2124c	Amino acid metabolism	Aspartate family	888711	5-methyltetrahydrofolate-homocysteine	-0.41818	-0.441822	-0.370511	2.13904	1.98878
BT_Specific_MTBRv_GE_0018950|886741	3.15541e-06	9.42046	up	metK	Rv1392	Amino acid metabolism	Aspartate family	886741	S-adenosylmethionine synthase	-0.358215	-0.42388	-0.350453	2.88597	2.83059
BT_Specific_MTBRv_GE_0011805|888030	0.00224753	2.48889	up	metX	Rv3341	Amino acid metabolism	Aspartate family	888030	homoserine o-acetyltransferase	-0.489084	-0.48166	-0.28072	1.03383	0.762866
BT_Specific_MTBRv_GE_0003247|885096	0.0112913	2.20093	up	rocD1	Rv2322c	Amino acid metabolism	Amino acids and amines	885096	ornithine aminotransferase	-0.579546	-0.468456	-0.115765	0.876302	0.624081
BT_Specific_MTBRv_GE_0004569|885056	0.000836491	2.55141	up	rocD2	Rv2321c	Amino acid metabolism	Amino acids and amines	885056	ornithine aminotransferase	-0.262693	-0.0881376	-0.00375605	1.23171	1.23448
BT_Linker_Specific_MTBRv_GE_0001530,BT_Specific_MTBRv_GE_0001530|886600	0.000532113	2.03952	up	Rv0296c	Rv0296c	Amino acid metabolism	Sulphur metabolism	886600	proable arylsulfatase	0.0950999	0.124083	0.10984	1.05285	1.22296
BT_Specific_MTBRv_GE_0003834|887809	0.0015184	2.06718	up	Rv2913c	Rv2913c	Amino acid metabolism	Amino acids and amines	887809	probable D-amino acid aminohydrolase	-0.195808	0.00823426	-0.00823426	0.929005	1.03578
BT_Linker_Specific_MTBRv_GE_0000399,BT_Specific_MTBRv_GE_0000399|888746	0.000308685	6.47699	up	sahH	Rv3248c	Amino acid metabolism	Sulphur metabolism	888746	adenosylhomocysteinase	-1.18941	-1.21417	-0.917154	1.49718	1.67964
BT_Xhyb_Specific_MTBRv_GE_0000972|885435	0.00117596	5.149	up	sseC2	Rv0814c	Amino acid metabolism	Sulphur metabolism	885435	thiosulfate sulfurtransferase	0.175149	-0.0226929	0.03812	2.18917	2.66647
BT_Specific_MTBRv_GE_0002822|885390	0.00123488	2.33275	up	cut5b	Rv3724B	Cell wall and cell processes		885390		-0.652921	-0.690795	-0.603865	0.443748	0.701929
BT_Linker_Specific_MTBRv_GE_0000426,BT_Specific_MTBRv_GE_0000426|886907	0.000835176	9.36495	up	gca	Rv0112	Cell wall and cell processes	Surface polysaccharides, lipopolysaccharides, proteins and antigens	886907	probable GDP-mannose dehydratase	0.15075	0.310204	-0.031415	3.10557	3.63533
BT_Linker_Specific_MTBRv_GE_0005204,BT_Specific_MTBRv_GE_0005204|886576	0.000806974	2.29995	up	Rv0318c	Rv0318c	Cell wall and cell processes		886576		-0.0985868	-0.214863	-0.316442	1.03136	0.951917
BT_Specific_MTBRv_GE_0005868|886478	0.000202459	2.93499	up	Rv0361	Rv0361	Cell wall and cell processes	Other membrane proteins	886478	possible membrane protein	-0.523023	-0.545508	-0.372395	1.06839	1.07771
BT_Specific_MTBRv_GE_0015705|887073	0.000699953	2.25397	up	Rv1250	Rv1250	Cell wall and cell processes	Efflux proteins	887073	probable drug efflux protein	-0.38131	-0.294303	-0.226941	0.796428	0.946812
BT_Specific_MTBRv_GE_0000947|886571	0.000306932	2.28609	up	Rv1463	Rv1463	Cell wall and cell processes	Other membrane proteins	886571	ABC-type transporter	-0.835518	-0.958046	-0.870904	0.250439	0.35901
BT_Specific_MTBRv_GE_0003876|885628	0.000251302	2.13667	up	Rv1795	Rv1795	Cell wall and cell processes	Other membrane proteins	885628	probable membrane protein	-0.262587	-0.214626	-0.211323	0.800417	0.931288
BT_Specific_MTBRv_GE_0018098|887428	0.000497551	2.37073	up	Rv2639c	Rv2639c	Cell wall and cell processes	Conserved hypotheticals	887428	conserved hypothetical protein	-0.109187	-0.00683022	-0.192965	1.10053	1.18415
BT_Linker_Specific_MTBRv_GE_0000653,BT_Specific_MTBRv_GE_0000653|887750	0.000916128	2.15796	up	Rv2707	Rv2707	Cell wall and cell processes	Conserved hypotheticals	887750	conserved hypothetical protein	-0.880884	-0.962372	-0.77503	0.176216	0.297593
BT_Specific_MTBRv_GE_0010844|887674	0.0155314	2.30244	up	arsC	Rv2643	Cell wall and cell processes	Anions	887674	probable arsenical pump	-1.1686	-0.862479	-0.538442	0.271744	0.421565
BT_Specific_MTBRv_GE_0002135|887106	0.000664596	5.58342	up	corA	Rv1239c	Cell wall and cell processes	Cations	887106	probable magnesium and cobalt transport protein	-0.0167401	0.0167401	-0.106838	2.23044	2.66063
BT_Specific_MTBRv_GE_0000136,BT_Linker_Specific_MTBRv_GE_0000136|885243	0.000235545	20.0902	up	cpsY	Rv0806c	Cell wall and cell processes	Surface polysaccharides, lipopolysaccharides, proteins and antigens	885243	probable UDP-glucose-4-epimerase	-0.874071	-0.76331	-0.437935	3.47874	3.79456
BT_Specific_MTBRv_GE_0008248|885254	0.0109798	2.16385	up	ctpV	Rv0969	Cell wall and cell processes	Cations	885254	cation transport ATPase	-0.725666	-0.484921	-0.355864	0.405114	0.777782
BT_Specific_MTBRv_GE_0006527|885371	0.00146394	3.70593	up	cut2	Rv2301	Cell wall and cell processes	Surface polysaccharides, lipopolysaccharides, proteins and antigens	885371	probable cutinase	0.0347846	0.113329	0.0529687	1.73746	2.17627
BT_Specific_MTBRv_GE_0000606|887611	0.00749772	2.44258	up	cut3	Rv3451	Cell wall and cell processes	Surface polysaccharides, lipopolysaccharides, proteins and antigens	887611	probable cutinase	-1.03959	-0.924607	-0.531869	0.479629	0.433133
BT_Specific_MTBRv_GE_0008211|886518	0.0027408	2.34317	up	iniB	Rv0341	Cell wall and cell processes	Conserved hypotheticals	886518	conserved hypothetical protein	-1.00741	-0.827043	-0.833091	0.191627	0.486931
BT_Specific_MTBRv_GE_0005589|886852	0.000209063	2.84081	up	lprD	Rv1343c	Cell wall and cell processes	Conserved hypotheticals	886852	conserved hypothetical protein	-0.0421963	-0.0694346	-0.158795	1.34678	1.48554
BT_Linker_Specific_MTBRv_GE_0000658,BT_Specific_MTBRv_GE_0000658|887167	0.00017844	2.4526	up	lprQ	Rv0483	Cell wall and cell processes	Conserved hypotheticals	887167	conserved hypothetical protein	-0.290468	-0.344341	-0.396759	1.00377	0.897149
BT_Specific_MTBRv_GE_0004660|885439	0.000225313	3.45665	up	mgtC	Rv1811	Cell wall and cell processes	Cations	885439	probable magnesium transport ATPase protein C	-0.137982	-0.0218709	-0.0827611	1.61213	1.80488
BT_Specific_MTBRv_GE_0013176|885569	0.00189899	2.39057	up	mntH	Rv0924c	Cell wall and cell processes	Cations	885569	transmembrane protein belonging to Nramp family	-0.0535097	-0.139327	0.170734	1.27637	1.2236
BT_Specific_MTBRv_GE_0002169|887155	0.00507366	2.74315	up	mpt83	Rv2873	Cell wall and cell processes	Surface polysaccharides, lipopolysaccharides, proteins and antigens	887155	surface lipoprotein Mpt83	-0.49203	-0.440595	-0.140385	0.915667	1.28066
BT_Specific_MTBRv_GE_0011468|888116	7.8608e-05	10.4502	up	narK1	Rv2329c	Cell wall and cell processes	Anions	888116	probable nitrite extrusion protein	-0.185558	-0.183431	-0.0176044	3.14207	3.37113
BT_Specific_MTBRv_GE_0002995|886139	0.00338996	2.44639	up	pirG	Rv3810	Cell wall and cell processes	Surface polysaccharides, lipopolysaccharides, proteins and antigens	886139	cell surface protein precursor (Erp protein)	-0.646522	-0.538769	-0.539594	0.522273	0.909111
BT_Specific_MTBRv_GE_0006744|885366	0.00253894	2.37824	up	pstS3	Rv0928	Cell wall and cell processes	Anions	885366	PstS component of phosphate uptake	-0.204183	-0.193181	-0.282626	0.85193	1.19453
BT_Specific_MTBRv_GE_0000140|885749	5.85717e-05	9.65804	up	rpfA	Rv0867c	Cell wall and cell processes	Other membrane proteins	885749	probable exported protein	0.104057	-0.00804806	0.0994587	3.45162	3.22215
BT_Specific_MTBRv_GE_0005325,BT_Linker_Specific_MTBRv_GE_0005325|886961	0.000902958	2.38861	up	Rv0090	Rv0090	Cell wall and cell processes	Unknowns	886961	hypothetical protein	-0.399652	-0.404494	-0.511097	0.708653	0.926858
BT_Specific_MTBRv_GE_0002144|887569	0.00175057	2.38404	up	Rv0559c	Rv0559c	Cell wall and cell processes	Other membrane proteins	887569	possible exported	-1.20222	-1.14191	-1.41609	-0.0631871	0.0631871
BT_Specific_MTBRv_GE_0007979|885111	0.000498599	64.4892	up	Rv0849	Rv0849	Cell wall and cell processes	Efflux proteins	885111	possible quinolone efflux pump	-0.525934	-0.179108	0.0907519	5.42155	6.19089
BT_Specific_MTBRv_GE_0001560|885364	0.00184594	2.447	up	Rv0986	Rv0986	Cell wall and cell processes	Other membrane proteins	885364	Probable ABC transporter	0.274132	0.382878	0.0906827	1.46665	1.61384
BT_Specific_MTBRv_GE_0014817|887114	0.0087779	2.0039	up	Rv1072	Rv1072	Cell wall and cell processes	Other membrane proteins	887114	probable transmembrane protein	-1.04861	-1.24677	-0.854133	0.0520644	-0.146121
BT_Specific_MTBRv_GE_0000469|885100	0.000219446	2.24637	up	Rv1635c	Rv1635c	Cell wall and cell processes	Other membrane proteins	885100	unknown membrane protein	-0.190584	-0.17556	-0.0921295	1.06467	0.965006
BT_Specific_MTBRv_GE_0025202|885698	0.00692153	3.0783	up	Rv1671	Rv1671	Cell wall and cell processes	Other membrane proteins	885698	similar to many mercuric transport proteins	-0.641495	-0.784327	-0.63138	0.620656	1.25215
BT_Specific_MTBRv_GE_0004018|885672	0.000408879	5.75403	up	Rv1686c	Rv1686c	Cell wall and cell processes	Other membrane proteins	885672	probable transmembrane protein	-1.7339	-1.63312	-1.44319	0.795447	1.04689
BT_Specific_MTBRv_GE_0009676|885829	0.000260082	7.18542	up	Rv1779c	Rv1779c	Cell wall and cell processes	Other membrane proteins	885829	possible integral membrane protein	-0.904077	-0.872829	-0.603529	2.14069	1.9625
BT_Specific_MTBRv_GE_0001127|885546	8.57143e-05	4.67256	up	Rv1813c	Rv1813c	Cell wall and cell processes	Conserved hypotheticals	885546	conserved hypothetical protein	-0.816573	-0.837183	-0.859098	1.28763	1.48556
BT_Specific_MTBRv_GE_0001704,BT_Linker_Specific_MTBRv_GE_0001704|885966	0.00132267	2.18972	up	Rv1955	Rv1955	cell wall and cell processes	Unknowns	885966	hypothetical protein	-1.11108	-1.23903	-1.04213	-0.0816627	0.0816627
BT_Specific_MTBRv_GE_0000199,BT_Linker_Specific_MTBRv_GE_0000199|888257	0.00119098	2.2025	up	Rv2169c	Rv2169c	Cell wall and cell processes	Unknowns	888257	hypothetical protein	-0.479919	-0.382066	-0.543234	0.575094	0.766372
BT_Specific_MTBRv_GE_0002500|887274	0.0138122	2.01429	up	Rv2333c	Rv2333c	Cell wall and cell processes	Efflux proteins	887274	probable tetracenomycin C resistance protein	-0.821465	-0.74028	-0.537666	0.0947018	0.526237
BT_Specific_MTBRv_GE_0003211|887363	0.00261278	4.09159	up	Rv2560	Rv2560	Cell wall and cell processes	Other membrane proteins	887363	probableproable membrane protein	-0.0239844	-0.0566049	0.0810695	1.74929	2.31635
BT_Specific_MTBRv_GE_0001925|887263	0.00095797	16.2402	up	Rv2963	Rv2963	Cell wall and cell processes	Other membrane proteins	887263	integral membrane protein	-0.516203	-0.512985	-0.509494	3.09716	3.92005
BT_Specific_MTBRv_GE_0003041|887596	8.03041e-05	10.9487	up	Rv3453	Rv3453	Cell wall and cell processes	Unknowns	887596	hypothetical protein	-0.104989	-0.270601	0.0242472	3.3779	3.29324
BT_Specific_MTBRv_GE_0001174|885299	0.00730026	7.17373	up	subI	Rv2400c	Cell wall and cell processes	Anions	885299	sulphate binding precursor	-0.0278788	0.0278788	0.0397186	2.27297	3.43896
BT_Specific_MTBRv_GE_0003938|887570	0.000534918	2.48825	up	yjcE	Rv2287	Cell wall and cell processes	Cations	887570	probable Na+/H+ exchanger	0.0557039	0.0570958	0.188082	1.33516	1.49569
BT_Specific_MTBRv_GE_0000785|3205113	8.66142e-05	3.12931	up	Rv3312A	Rv3312A	Cell wall and cell processes		3205113		-0.147066	-0.0811853	-0.0327578	1.51029	1.60739
BT_Specific_MTBRv_GE_0010310|886966	0.00207506	2.09576	up	Rv0080	Rv0080	Conserved Hypotheticals	Unknowns	886966	hypothetical protein	-1.13302	-0.951272	-1.01398	-0.0731564	0.142587
BT_Specific_MTBRv_GE_0002485|886433	0.00238291	3.80872	up	Rv0390	Rv0390	Conserved Hypotheticals	Unknowns	886433	hypothetical protein	0.037535	0.123962	-0.036371	1.71423	2.22779
BT_Specific_MTBRv_GE_0000790|888638	0.026856	2.13472	up	Rv0740	Rv0740	Conserved Hypotheticals	Conserved hypotheticals	888638	conserved hypothetical protein	0.000500679	-0.000500679	-0.132912	0.696867	1.40261
BT_Specific_MTBRv_GE_0000211|885110	0.000124576	2.64102	up	Rv1139c	Rv1139c	Conserved Hypotheticals	Conserved hypotheticals	885110	conserved hypothetical protein	0.142566	0.118149	0.17287	1.61248	1.47877
BT_Specific_MTBRv_GE_0005776|886040	1.90271e-05	2.56335	up	Rv1194c	Rv1194c	Conserved Hypotheticals	Conserved hypotheticals	886040	conserved hypothetical protein	-0.00273752	0.0299125	0.00273752	1.40105	1.33495
BT_Specific_MTBRv_GE_0003833|886609	0.00336574	3.86751	up	Rv1461	Rv1461	Conserved Hypotheticals	Conserved hypotheticals	886609	conserved hypothetical protein	-1.34272	-1.37634	-1.23419	0.336471	0.930838
BT_Specific_MTBRv_GE_0003690|886567	0.0011272	2.73053	up	Rv1462	Rv1462	Conserved Hypotheticals	Conserved hypotheticals	886567	conserved hypothetical protein	-0.863012	-1.0007	-0.865632	0.403973	0.674825
BT_Specific_MTBRv_GE_0016533|885257	4.52285e-05	3.36045	up	Rv2410c	Rv2410c	Conserved Hypotheticals	Conserved hypotheticals	885257	conserved hypothetical protein	-0.0261056	0.0691731	0.0191147	1.72625	1.81251
BT_Specific_MTBRv_GE_0002252|887407	0.015651	2.89878	up	Rv2670c	Rv2670c	Conserved Hypotheticals	Conserved hypotheticals	887407	conserved hypothetical protein	-0.0509853	0.0398803	0.131169	1.17108	1.97986
BT_Specific_MTBRv_GE_0000832|887778	0.00644758	2.4202	up	Rv2822c	Rv2822c	Conserved Hypotheticals	Unknowns	887778	hypothetical protein	-0.427451	-0.471689	-0.244843	0.673677	1.11392
BT_Specific_MTBRv_GE_0000117|888026	0.00146804	2.34006	up	Rv3076	Rv3076	Conserved Hypotheticals	Conserved hypotheticals	888026	conserved hypothetical protein	0.448891	0.498782	0.227473	1.60502	1.6315
BT_Specific_MTBRv_GE_0006766|888653	0.0011877	2.37146	up	Rv3087	Rv3087	Conserved Hypotheticals	Conserved hypotheticals	888653	conserved hypothetical protein	-0.52344	-0.446388	-0.421038	0.908431	0.65588
BT_Specific_MTBRv_GE_0006437|888901	0.000451342	2.78853	up	Rv3129	Rv3129	Conserved Hypotheticals	Conserved hypotheticals	888901	conserved hypothetical protein	-0.0503244	0.0503244	-0.160756	1.37443	1.47742
BT_Specific_MTBRv_GE_0024120|885335	0.00280642	2.1285	up	Rv3734c	Rv3734c	Conserved Hypotheticals	Conserved hypotheticals	885335	conserved hypothetical protein	-0.543383	-0.434812	-0.595757	0.427006	0.703365
BT_Specific_MTBRv_GE_0001032|886101	0.000208916	4.95218	up	Rv3767c	Rv3767c	Conserved Hypotheticals	Conserved hypotheticals	886101	conserved hypothetical protein	-0.859214	-0.813651	-0.788396	1.35075	1.62453
BT_Specific_MTBRv_GE_0001912|886182	3.21493e-05	2.94959	up	Rv3847	Rv3847	Conserved Hypotheticals	Unknowns	886182	hypothetical protein	0.0332584	-0.00655079	0.0506105	1.62825	1.54433
BT_Specific_MTBRv_GE_0004373|885124	0.00233439	2.20198	up	Rv3613c	Rv3613c	Conserved Hypotheticals	Unknowns	885124	hypothetical protein	-0.0642352	-0.0985064	-0.315014	1.05939	0.89971
BT_Specific_MTBRv_GE_0009365|887582	0.0341141	2.29063	up	acg	Rv2032	Conserved Hypotheticals	Conserved hypotheticals	887582	conserved hypothetical protein	-1.14207	-0.930005	-0.560193	0.635463	0.00118828
BT_Specific_MTBRv_GE_0019366|888629	0.000284678	26.2543	up	cadI	Rv2641	Conserved Hypotheticals	Conserved hypotheticals	888629	conserved hypothetical protein	-1.1393	-1.03088	-0.693789	3.53883	3.98082
BT_Specific_MTBRv_GE_0003085|888445	2.93964e-05	3.01944	up	cpsA	Rv3484	Conserved Hypotheticals	Conserved hypotheticals	888445	cpsA,CpsA : Q50160	-0.0131722	0.0400343	0.0131722	1.65085	1.56441
BT_Specific_MTBRv_GE_0000524,BT_Specific_MTBRv_GE_0006787,BT_Specific_MTBRv_GE_0000525,BT_Linker_Specific_MTBRv_GE_0006787,BT_Linker_Specific_MTBRv_GE_0006786,BT_Specific_MTBRv_GE_0006786,BT_Linker_Specific_MTBRv_GE_0000524|887028	0.000370748	2.31687	up	ino1	Rv0046c	Conserved Hypotheticals	Conserved hypotheticals	887028	conserved hypothetical protein	0.00062418	-0.0751491	-0.00062418	1.26607	1.10818
BT_Specific_MTBRv_GE_0001567|886751	6.06885e-05	3.05796	up	mihF	Rv1388	Conserved Hypotheticals	Nucleoproteins	886751	integration host factor	0.119915	0.0700226	0.0375013	1.63786	1.73891
BT_Specific_MTBRv_GE_0023423|888462	0.00595641	2.22493	up	mraW	Rv2165c	Conserved Hypotheticals	Conserved hypotheticals	888462	conserved hypothetical protein	-0.450326	-0.390409	-0.133442	0.686242	0.971827
BT_Specific_MTBRv_GE_0002736|3205109	1.43169e-05	2.81166	up	phhB	Rv1159A	Conserved Hypotheticals		3205109		-1.3738	-1.33963	-1.29971	0.1581	0.149309
BT_Specific_MTBRv_GE_0003567|887111	0.00139943	2.04367	up	pra	Rv1078	Conserved Hypotheticals	Conserved hypotheticals	887111	MLPRAG (64.8% id) proline rich Ag	0.186083	0.0518808	0.0831776	1.04096	1.23546
BT_Specific_MTBRv_GE_0003635,BT_Specific_MTBRv_GE_0004216,BT_Linker_Specific_MTBRv_GE_0004216,BT_Specific_MTBRv_GE_0004214,BT_Specific_MTBRv_GE_0004215|887054	0.000654814	2.3457	up	Rv0027	Rv0027	Conserved Hypotheticals	Conserved hypotheticals	887054	conserved hypothetical protein	-0.896744	-0.896937	-0.798415	0.271003	0.460974
BT_Specific_MTBRv_GE_0003770|886995	0.000473557	3.32664	up	Rv0079	Rv0079	Conserved Hypotheticals	Unknowns	886995	hypothetical protein	-1.80891	-1.59696	-1.79633	-0.0737491	0.0737491
BT_Specific_MTBRv_GE_0000378,BT_Linker_Specific_MTBRv_GE_0000378|886954	0.000504644	2.07296	up	Rv0088	Rv0088	Conserved Hypotheticals	Unknowns	886954	hypothetical protein	-0.100812	-0.161652	-0.171141	0.829314	0.985
BT_Linker_Specific_MTBRv_GE_0000654,BT_Specific_MTBRv_GE_0000654|886888	0.010615	2.36444	up	Rv0122	Rv0122	Conserved Hypotheticals	Unknowns	886888	hypothetical protein	-1.01112	-0.692399	-0.444763	0.590594	0.460213
BT_Linker_Specific_MTBRv_GE_0000553,BT_Specific_MTBRv_GE_0000553|886849	9.98018e-06	17.5439	up	Rv0146	Rv0146	Conserved Hypotheticals	Conserved hypotheticals	886849	conserved hypothetical protein	-0.97686	-0.842799	-0.891122	3.1676	3.29101
BT_Specific_MTBRv_GE_0004218|886772	0.000215087	3.8278	up	Rv0190	Rv0190	Conserved Hypotheticals	Conserved hypotheticals	886772	conserved hypothetical protein	-0.795665	-0.8639	-0.798512	1.00364	1.23067
BT_Linker_Specific_MTBRv_GE_0002698,BT_Specific_MTBRv_GE_0002698|886764	1.25218e-05	4.31781	up	Rv0193c	Rv0193c	Conserved Hypotheticals	Unknowns	886764	hypothetical protein	0.0221007	0.0767262	-0.0221007	2.146	2.12575
BT_Specific_MTBRv_GE_0001557|886739	0.000204512	2.39283	up	Rv0209	Rv0209	Conserved Hypotheticals	Unknowns	886739	hypothetical protein	-0.158129	-0.186508	-0.148687	1.16833	1.02022
BT_Linker_Specific_MTBRv_GE_0001670,BT_Specific_MTBRv_GE_0001670|886654	0.000954536	2.40886	up	Rv0258c	Rv0258c	Conserved Hypotheticals	Conserved hypotheticals	886654	conserved hypothetical protein	-0.207198	0.00742173	-0.00742173	1.14995	1.24862
BT_Specific_MTBRv_GE_0002058|886657	0.0110039	3.00975	up	Rv0259c	Rv0259c	Conserved Hypotheticals	Conserved hypotheticals	886657	conserved hypothetical protein	0.410708	0.665465	0.0600369	2.19278	1.74398
BT_Specific_MTBRv_GE_0003660,BT_Linker_Specific_MTBRv_GE_0003660|886647	8.30279e-05	2.01911	up	Rv0268c	Rv0268c	Conserved Hypotheticals	Unknowns	886647	hypothetical protein	0.0569901	0.0743613	0.0109344	1.02938	1.09292
BT_Linker_Specific_MTBRv_GE_0001635,BT_Specific_MTBRv_GE_0001635|886574	0.013929	2.89966	up	Rv0309	Rv0309	Conserved Hypotheticals	Unknowns	886574	hypothetical protein	0.174047	0.304708	0.155106	1.35819	2.13615
BT_Specific_MTBRv_GE_0002517,BT_Linker_Specific_MTBRv_GE_0002517|886553	0.000808819	2.42695	up	Rv0320	Rv0320	Conserved Hypotheticals	Conserved hypotheticals	886553	conserved hypothetical protein	-0.0975313	0.0226731	-0.0226731	1.13896	1.35431
BT_Specific_MTBRv_GE_0005002|886493	0.00578399	2.54253	up	Rv0358	Rv0358	Conserved Hypotheticals	Unknowns	886493	hypothetical protein	-0.259668	0.00364995	0.208616	1.231	1.42993
BT_Specific_MTBRv_GE_0004527,BT_Linker_Specific_MTBRv_GE_0004527|3205069	0.00254646	2.5689	up	Rv0492A	Rv0492A	Conserved Hypotheticals		3205069		-0.507967	-0.491289	-0.428002	0.695876	1.07492
BT_Specific_MTBRv_GE_0004759|887633	0.000740236	2.20605	up	Rv0566c	Rv0566c	Conserved Hypotheticals	Conserved hypotheticals	887633	conserved hypothetical protein	0.111543	0.0463569	0.0897014	1.12222	1.32578
BT_Specific_MTBRv_GE_0002222|887696	0.00032222	2.82412	up	Rv0572c	Rv0572c	Conserved Hypotheticals	Unknowns	887696	hypothetical protein	-0.0384402	-0.00904322	0.00904322	1.38153	1.58844
BT_Specific_MTBRv_GE_0000343,BT_Linker_Specific_MTBRv_GE_0000343|887846	0.00633781	2.50935	up	Rv0596c	Rv0596c	Conserved Hypotheticals	Conserved hypotheticals	887846	conserved hypothetical protein	-0.508831	-0.350486	-0.095731	0.854314	1.16361
BT_Specific_MTBRv_GE_0003092|887914	0.043586	2.04788	up	Rv0614	Rv0614	Conserved Hypotheticals	Conserved hypotheticals	887914	conserved hypothetical protein	-0.93208	-0.754875	-0.151579	0.472497	0.370079
BT_Specific_MTBRv_GE_0007695|888032	0.000125698	2.13203	up	Rv0635	Rv0635	Conserved Hypotheticals	Conserved hypotheticals	888032	conserved hypothetical protein	0.235575	0.158157	0.183878	1.2443	1.32522
BT_Specific_MTBRv_GE_0001848|888285	0.000711497	5.25809	up	Rv0692	Rv0692	Conserved Hypotheticals	Unknowns	888285	hypothetical protein	0.169149	0.158574	0.0435658	2.30794	2.72866
BT_Specific_MTBRv_GE_0009555|888346	6.31101e-05	2.82269	up	Rv0712	Rv0712	Conserved Hypotheticals	Conserved hypotheticals	888346	conserved hypothetical protein	-1.22129	-1.14084	-1.15211	0.369079	0.28224
BT_Specific_MTBRv_GE_0004223|888552	5.85129e-06	14.5308	up	Rv0726c	Rv0726c	Conserved Hypotheticals	Conserved hypotheticals	888552	conserved hypothetical protein	-0.237006	-0.143614	-0.265776	3.61292	3.67823
BT_Specific_MTBRv_GE_0010375|888556	0.000282774	2.0997	up	Rv0731c	Rv0731c	Conserved Hypotheticals	Conserved hypotheticals	888556	conserved hypothetical protein	0.102531	-0.000186205	0.000186205	1.06229	1.14643
BT_Specific_MTBRv_GE_0022570|888641	0.00962905	2.00409	up	Rv0743c	Rv0743c	Conserved Hypotheticals	Unknowns	888641	hypothetical protein	-0.646433	-0.479857	-0.223347	0.47409	0.632047
BT_Specific_MTBRv_GE_0001417|885863	0.000145422	2.09953	up	Rv0784	Rv0784	Conserved Hypotheticals	Conserved hypotheticals	885863	conserved hypothetical protein	0.0616076	0.0932925	-0.0179622	1.10613	1.1253
BT_Specific_MTBRv_GE_0001424|885253	0.000189088	3.49104	up	Rv0790c	Rv0790c	Conserved Hypotheticals	Unknowns	885253	hypothetical protein	-0.462539	-0.41429	-0.26102	1.44355	1.40519
BT_Specific_MTBRv_GE_0009202|885497	0.00185317	2.85799	up	Rv0793	Rv0793	Conserved Hypotheticals	Conserved hypotheticals	885497	conserved hypothetical protein	-0.586221	-0.503431	-0.388885	0.855507	1.18881
BT_Specific_MTBRv_GE_0002670|885360	0.000300439	3.96737	up	Rv0826	Rv0826	Conserved Hypotheticals	Conserved hypotheticals	885360	conserved hypothetical protein	-1.20402	-0.99982	-1.03145	0.826816	0.99269
BT_Specific_MTBRv_GE_0000730,BT_Linker_Specific_MTBRv_GE_0000730|885886	0.000248141	13.0577	up	Rv0830	Rv0830	Conserved Hypotheticals	Conserved hypotheticals	885886	conserved hypothetical protein	-0.648881	-0.498744	-0.494977	2.9351	3.38348
BT_Specific_MTBRv_GE_0010667|885387	0.00517818	2.63737	up	Rv0926c	Rv0926c	Conserved Hypotheticals	Conserved hypotheticals	885387	conserved hypothetical protein	0.035403	-0.035403	0.239087	1.26741	1.69018
BT_Specific_MTBRv_GE_0004960|885052	0.000151755	8.00623	up	Rv0968	Rv0968	Conserved Hypotheticals	Conserved hypotheticals	885052	conserved hypothetical protein	-0.157174	-0.175237	-0.141913	2.67853	3.0075
BT_Specific_MTBRv_GE_0001303|885343	0.00371516	4.54456	up	Rv0990c	Rv0990c	Conserved Hypotheticals	Unknowns	885343	hypothetical protein	0.00264502	-0.16315	-0.00264502	1.78777	2.47175
BT_Specific_MTBRv_GE_0000927|885350	0.00612874	5.00987	up	Rv0991c	Rv0991c	Conserved Hypotheticals	Unknowns	885350	hypothetical protein	0.0407448	-0.203039	-0.0407448	1.82532	2.68886
BT_Specific_MTBRv_GE_0003787|887147	0.00340492	2.46617	up	Rv1056	Rv1056	Conserved Hypotheticals	Conserved hypotheticals	887147	conserved hypothetical protein	-0.813126	-0.84461	-0.659925	0.349819	0.709616
BT_Specific_MTBRv_GE_0000265|887135	0.000373181	9.99646	up	Rv1057	Rv1057	Conserved Hypotheticals	Conserved hypotheticals	887135	conserved hypothetical protein	-2.01957	-1.76292	-2.09087	1.54097	1.1863
BT_Specific_MTBRv_GE_0003597|887125	0.00133795	9.6603	up	Rv1065	Rv1065	Conserved Hypotheticals	Conserved hypotheticals	887125	conserved hypothetical protein	-0.113222	-0.0164146	-0.0524092	2.83973	3.58305
BT_Specific_MTBRv_GE_0004432|887127	0.000218463	11.9128	up	Rv1066	Rv1066	Conserved Hypotheticals	Conserved hypotheticals	887127	conserved hypothetical protein	-0.33539	-0.20861	-0.301054	3.08017	3.50534
BT_Specific_MTBRv_GE_0002084|886057	0.00105598	2.6073	up	Rv1186c	Rv1186c	Conserved Hypotheticals	Unknowns	886057	hypothetical protein	-0.867889	-0.689178	-0.670487	0.542588	0.737485
BT_Specific_MTBRv_GE_0001994|886014	0.0009558	2.13467	up	Rv1232c	Rv1232c	Conserved Hypotheticals	Unknowns	886014	hypothetical protein	-0.243417	-0.359834	-0.171124	0.777198	0.894583
BT_Specific_MTBRv_GE_0002576|887039	0.00365772	3.68755	up	Rv1269c	Rv1269c	Conserved Hypotheticals	Conserved hypotheticals	887039	conserved hypothetical protein	-0.614508	-0.512172	-0.0497954	1.44614	1.53487
BT_Specific_MTBRv_GE_0000328|886987	0.00111309	29.7918	up	Rv1284	Rv1284	Conserved Hypotheticals	Conserved hypotheticals	886987	conserved hypothetical protein	-0.566545	-0.62099	-0.303596	3.90077	4.89883
BT_Specific_MTBRv_GE_0012666|886783	0.000140203	2.05335	up	Rv1374c	Rv1374c	Conserved Hypotheticals	Unknowns	886783	hypothetical protein	0.0535951	-0.00855112	0.0250163	1.01515	1.10752
BT_Specific_MTBRv_GE_0005136|886778	0.000345516	2.85396	up	Rv1375	Rv1375	Conserved Hypotheticals	Conserved hypotheticals	886778	conserved hypothetical protein	-0.513228	-0.478993	-0.618483	1.05837	0.893757
BT_Specific_MTBRv_GE_0012124|886630	0.00184483	4.093	up	Rv1439c	Rv1439c	Conserved Hypotheticals	Unknowns	886630	hypothetical protein	-0.515338	-0.43325	-0.155264	1.48665	1.84377
BT_Specific_MTBRv_GE_0012525|886610	0.000359211	2.32359	up	Rv1453	Rv1453	Conserved Hypotheticals	Conserved hypotheticals	886610	conserved hypothetical protein	0.0253053	-0.0837889	-0.0253053	1.11758	1.25927
BT_Specific_MTBRv_GE_0002278|3205040	0.000360947	3.72494	up	Rv1498A	Rv1498A	Conserved Hypotheticals		3205040		0.330524	0.383415	0.137584	2.1283	2.23381
BT_Specific_MTBRv_GE_0004280|886429	0.00067023	10.9959	up	Rv1535	Rv1535	Conserved Hypotheticals	Unknowns	886429	hypothetical protein	0.327894	0.638193	0.0180767	3.73924	3.83465
BT_Specific_MTBRv_GE_0003909|885432	0.00106735	2.4547	up	Rv1647	Rv1647	Conserved Hypotheticals	Conserved hypotheticals	885432	conserved hypothetical protein	-0.0067451	0.122417	-0.0267117	1.43633	1.21407
BT_Specific_MTBRv_GE_0003361|885702	0.00624879	2.16446	up	Rv1670	Rv1670	Conserved Hypotheticals	Conserved hypotheticals	885702	conserved hypothetical protein	-0.300628	-0.285683	-0.492515	0.570894	0.937902
BT_Specific_MTBRv_GE_0002262|885686	0.00012679	7.77019	up	Rv1682	Rv1682	Conserved Hypotheticals	Conserved hypotheticals	885686	conserved hypothetical protein	0.167224	0.354619	0.069469	3.20552	3.10459
BT_Specific_MTBRv_GE_0004965,BT_Linker_Specific_MTBRv_GE_0004965|885182	0.000203032	2.15836	up	Rv1721c	Rv1721c	Conserved Hypotheticals	Unknowns	885182	hypothetical protein	-0.143925	-0.0466743	-0.170959	0.972955	1.00588
BT_Specific_MTBRv_GE_0004473|885424	0.00230354	3.44791	up	Rv1778c	Rv1778c	Conserved Hypotheticals	Unknowns	885424	hypothetical protein	-0.039176	0.039176	-0.327492	1.8292	1.52392
BT_Specific_MTBRv_GE_0000086,BT_Linker_Specific_MTBRv_GE_0000086|885851	4.23821e-06	2.26598	up	Rv1780	Rv1780	Conserved Hypotheticals	Conserved hypotheticals	885851	conserved hypothetical protein	-0.0648737	-0.0373297	-0.0740719	1.11668	1.12608
BT_Specific_MTBRv_GE_0001415|885881	0.000132602	2.26952	up	Rv1794	Rv1794	Conserved Hypotheticals	Conserved hypotheticals	885881	conserved hypothetical protein	-0.249708	-0.223825	-0.210542	0.89537	1.01335
BT_Specific_MTBRv_GE_0004405|885588	0.00381785	3.93941	up	Rv1804c	Rv1804c	Conserved Hypotheticals	Conserved hypotheticals	885588	conserved hypothetical protein	0.0725701	0.194049	0.102556	1.78298	2.41909
BT_Specific_MTBRv_GE_0004283|885470	0.000193605	39.4974	up	Rv1805c	Rv1805c	Conserved Hypotheticals	Unknowns	885470	hypothetical protein	-0.878442	-0.598224	-0.651176	4.31454	4.87427
BT_Specific_MTBRv_GE_0001446|885591	0.000209847	3.96378	up	Rv1810	Rv1810	Conserved Hypotheticals	Conserved hypotheticals	885591	conserved hypothetical protein	-0.125281	0.021174	-0.119161	2.00202	1.82289
BT_Specific_MTBRv_GE_0000555,BT_Linker_Specific_MTBRv_GE_0000555|885793	0.000125704	3.08065	up	Rv1875	Rv1875	Conserved Hypotheticals	Conserved hypotheticals	885793	conserved hypothetical protein	-1.15769	-1.22173	-1.14516	0.37514	0.521606
BT_Specific_MTBRv_GE_0003484|885967	0.000377897	3.70584	up	Rv1954c	Rv1954c	Conserved Hypotheticals	Unknowns	885967	hypothetical protein	0.0304079	0.220038	0.0288291	1.89405	2.07174
BT_Specific_MTBRv_GE_0002265|885961	0.00362356	2.26076	up	Rv1957	Rv1957	Conserved Hypotheticals	Unknowns	885961	hypothetical protein	-1.31111	-1.50297	-1.15022	-0.0759387	-0.213324
BT_Specific_MTBRv_GE_0003745|885934	0.000339072	3.8183	up	Rv1975	Rv1975	Conserved Hypotheticals	Unknowns	885934	hypothetical protein	-0.486684	-0.506228	-0.511728	1.2926	1.57017
BT_Specific_MTBRv_GE_0004526|888853	0.0010744	2.16555	up	Rv1998c	Rv1998c	Conserved Hypotheticals	Conserved hypotheticals	888853	conserved hypothetical protein	0.118963	0.284013	0.212369	1.23495	1.40475
BT_Specific_MTBRv_GE_0000406,BT_Linker_Specific_MTBRv_GE_0000406|888864	0.000937702	5.03031	up	Rv2000	Rv2000	Conserved Hypotheticals	Unknowns	888864	hypothetical protein	0.0132418	-0.0956845	0.11551	2.12979	2.55355
BT_Specific_MTBRv_GE_0003346|888880	0.00201115	2.45384	up	Rv2001	Rv2001	Conserved Hypotheticals	Conserved hypotheticals	888880	conserved hypothetical protein	-0.251998	0.00756693	0.0360227	1.28765	1.16349
BT_Specific_MTBRv_GE_0005040|888922	0.00484672	2.54013	up	Rv2011c	Rv2011c	Conserved Hypotheticals	Unknowns	888922	hypothetical protein	-0.804049	-0.690403	-0.995008	0.33162	0.698549
BT_Specific_MTBRv_GE_0001057|888927	0.00194043	3.07235	up	Rv2012	Rv2012	Conserved Hypotheticals	Unknowns	888927	hypothetical protein	-0.414108	-0.621734	-0.554061	0.907433	1.27132
BT_Specific_MTBRv_GE_0001679|888630	0.0108481	2.09717	up	Rv2016	Rv2016	Conserved Hypotheticals	Unknowns	888630	hypothetical protein	-0.363218	-0.329741	-0.147595	0.563825	1.0127
BT_Specific_MTBRv_GE_0001640|887445	0.0011151	4.86468	up	Rv2035	Rv2035	Conserved Hypotheticals	Unknowns	887445	hypothetical protein	-0.355081	-0.307145	-0.163045	1.78267	2.23184
BT_Specific_MTBRv_GE_0003691|888598	0.000222742	4.94656	up	Rv2050	Rv2050	Conserved Hypotheticals	Conserved hypotheticals	888598	conserved hypothetical protein	-1.04636	-1.16999	-0.930881	1.17625	1.33845
BT_Specific_MTBRv_GE_0002612|888147	8.59432e-05	6.45563	up	Rv2172c	Rv2172c	Conserved Hypotheticals	Unknowns	888147	hypothetical protein	0.0232735	0.176178	0.0358191	2.68059	2.85737
BT_Specific_MTBRv_GE_0001921|887979	0.000472624	3.53945	up	Rv2212	Rv2212	Conserved Hypotheticals	Conserved hypotheticals	887979	conserved hypothetical protein	0.0920877	-0.0920877	0.150037	1.94862	1.79846
BT_Specific_MTBRv_GE_0005485|888624	0.00686011	2.94214	up	Rv2242	Rv2242	Conserved Hypotheticals	Unknowns	888624	hypothetical protein	-0.0422258	0.0225296	-0.0113325	1.23522	1.85782
BT_Specific_MTBRv_GE_0009606|885154	0.000707527	2.26683	up	Rv2302	Rv2302	Conserved Hypotheticals	Conserved hypotheticals	885154	conserved hypothetical protein	0.0578864	0.103041	-0.102794	1.21379	1.18632
BT_Specific_MTBRv_GE_0013875|885302	0.000272622	6.10751	up	Rv2387	Rv2387	Conserved Hypotheticals	Conserved hypotheticals	885302	conserved hypothetical protein	-0.0808163	-0.187925	-0.00789452	2.36862	2.66812
BT_Specific_MTBRv_GE_0001586|885866	3.87207e-05	9.9533	up	Rv2390c	Rv2390c	Conserved Hypotheticals	Conserved hypotheticals	885866	conserved hypothetical protein	0.130061	0.29606	0.0734935	3.47979	3.48363
BT_Linker_Specific_MTBRv_GE_0000254,BT_Specific_MTBRv_GE_0000254|885664	0.0143097	3.24796	up	Rv2401	Rv2401	Conserved Hypotheticals	Unknowns	885664	hypothetical protein	0.00648975	0.24169	0.31107	1.47155	2.30035
BT_Specific_MTBRv_GE_0000453,BT_Linker_Specific_MTBRv_GE_0000453|885661	0.000865688	2.48374	up	Rv2402	Rv2402	Conserved Hypotheticals	Conserved hypotheticals	885661	conserved hypothetical protein	0.0607815	0.116609	0.0504704	1.26367	1.51326
BT_Specific_MTBRv_GE_0000166,BT_Linker_Specific_MTBRv_GE_0000166|885681	0.000225664	5.12431	up	Rv2411c	Rv2411c	Conserved Hypotheticals	Conserved hypotheticals	885681	conserved hypothetical protein	-0.170172	-0.148695	-0.047857	2.10195	2.36828
BT_Specific_MTBRv_GE_0001751|888214	0.000686983	6.69874	up	Rv2466c	Rv2466c	Conserved Hypotheticals	Conserved hypotheticals	888214	conserved hypothetical protein	-2.57298	-2.69332	-2.55781	-0.103849	0.375556
BT_Specific_MTBRv_GE_0011443|888937	0.00110535	3.38766	up	Rv2489c	Rv2489c	Conserved Hypotheticals	Unknowns	888937	hypothetical protein	-0.40889	-0.246907	-0.0745425	1.42865	1.60503
BT_Specific_MTBRv_GE_0003610|887804	9.25397e-05	5.29138	up	Rv2520c	Rv2520c	Conserved Hypotheticals	Conserved hypotheticals	887804	conserved hypothetical protein	0.0431869	-0.0234711	0.121557	2.36515	2.53632
BT_Specific_MTBRv_GE_0001249|888207	0.00381386	2.68057	up	Rv2577	Rv2577	Conserved Hypotheticals	Unknowns	888207	hypothetical protein	-0.31867	-0.107376	0.107376	1.22158	1.41105
BT_Specific_MTBRv_GE_0005341|887369	0.000845762	2.13395	up	Rv2603c	Rv2603c	Conserved Hypotheticals	Conserved hypotheticals	887369	conserved hypothetical protein	-0.0151634	-0.152433	0.0151634	0.98328	1.10214
BT_Specific_MTBRv_GE_0000248,BT_Linker_Specific_MTBRv_GE_0000248|3205055	0.00815575	2.65005	up	Rv2614A	Rv2614A	Conserved Hypotheticals		3205055		-0.841428	-0.743276	-0.34936	0.911089	0.611571
BT_Specific_MTBRv_GE_0003890|888576	0.0067787	2.09137	up	Rv2626c	Rv2626c	Conserved Hypotheticals	Conserved hypotheticals	888576	conserved hypothetical protein	-0.387759	-0.744926	-0.380419	0.60474	0.515416
BT_Specific_MTBRv_GE_0000173|887813	0.00263847	2.75008	up	Rv2635	Rv2635	Conserved Hypotheticals	Unknowns	887813	hypothetical protein	-0.172004	-0.26493	-0.313953	1.40719	1.01116
BT_Specific_MTBRv_GE_0011907|888196	0.000148627	4.02081	up	Rv2636	Rv2636	Conserved Hypotheticals	Unknowns	888196	hypothetical protein	-0.173715	0.0102475	-0.0265486	1.8933	1.995
BT_Specific_MTBRv_GE_0000634|887799	0.0011276	2.11289	up	Rv2645	Rv2645	Conserved Hypotheticals	Unknowns	887799	hypothetical protein	-0.0337133	0.113715	0.168063	1.214	1.10981
BT_Specific_MTBRv_GE_0002870|887222	0.000419423	4.02003	up	Rv2660c	Rv2660c	Conserved Hypotheticals	Unknowns	887222	hypothetical protein	-0.986185	-1.01658	-0.949327	0.871384	1.17497
BT_Specific_MTBRv_GE_0004163|887207	2.66287e-05	3.05367	up	Rv2683	Rv2683	Conserved Hypotheticals	Conserved hypotheticals	887207	conserved hypothetical protein	-0.0865514	-0.156328	-0.15729	1.5057	1.44861
BT_Specific_MTBRv_GE_0008068|887218	0.000343651	6.23059	up	Rv2699c	Rv2699c	Conserved Hypotheticals	Conserved hypotheticals	887218	conserved hypothetical protein	0.00858688	-0.0187178	-0.222195	2.41818	2.70567
BT_Specific_MTBRv_GE_0003904|887302	0.00187443	2.82896	up	Rv2705c	Rv2705c	Conserved Hypotheticals	Unknowns	887302	hypothetical protein	-0.13256	0.13256	-0.226037	1.47541	1.37444
BT_Specific_MTBRv_GE_0017355|887484	0.000226579	13.9553	up	Rv2706c	Rv2706c	Conserved Hypotheticals	Unknowns	887484	hypothetical protein	-1.45251	-1.48474	-1.34564	2.14686	2.60337
BT_Specific_MTBRv_GE_0005236|887653	0.000233183	3.52481	up	Rv2714	Rv2714	Conserved Hypotheticals	Conserved hypotheticals	887653	conserved hypothetical protein	-0.129309	-0.0515542	0.0515542	1.70277	1.84611
BT_Specific_MTBRv_GE_0007373|888333	0.000360995	5.03345	up	Rv2729c	Rv2729c	Conserved Hypotheticals	Conserved hypotheticals	888333	conserved hypothetical protein	-0.721786	-0.822838	-0.578946	1.50338	1.74401
BT_Specific_MTBRv_GE_0001172|888303	0.000220812	4.64877	up	Rv2734	Rv2734	Conserved Hypotheticals	Unknowns	888303	hypothetical protein	-0.827611	-0.973829	-0.950659	1.18548	1.41349
BT_Specific_MTBRv_GE_0002110|887762	0.000300576	3.72101	up	Rv2767c	Rv2767c	Conserved Hypotheticals	Unknowns	887762	hypothetical protein	0.0358536	-0.0705283	0.0918834	2.01692	1.81261
BT_Specific_MTBRv_GE_0002409|887317	0.00180953	2.37903	up	Rv2927c	Rv2927c	Conserved Hypotheticals	Conserved hypotheticals	887317	conserved hypothetical protein	-0.34611	-0.361838	-0.30395	0.757194	1.06895
BT_Specific_MTBRv_GE_0033523|3205038	0.000617012	3.09458	up	Rv2970A	Rv2970A	Conserved Hypotheticals		3205038		-0.0357356	0.0357356	-0.0543952	1.47596	1.74726
BT_Specific_MTBRv_GE_0002685|888865	0.00123452	5.67269	up	Rv3033	Rv3033	Conserved Hypotheticals	Unknowns	888865	hypothetical protein	-0.416382	-0.377327	-0.0154419	2.06386	2.40477
BT_Specific_MTBRv_GE_0001646|888898	0.00129555	4.90947	up	Rv3047c	Rv3047c	Conserved Hypotheticals	Unknowns	888898	hypothetical protein	-2.20342	-2.23781	-2.21088	-0.18131	0.337703
BT_Specific_MTBRv_GE_0011964|887963	0.0017046	7.33381	up	Rv3054c	Rv3054c	Conserved Hypotheticals	Conserved hypotheticals	887963	conserved hypothetical protein	-3.41465	-3.30524	-2.85003	-0.510819	-0.119995
BT_Specific_MTBRv_GE_0003981|888649	0.00470874	2.02663	up	Rv3071	Rv3071	Conserved Hypotheticals	Unknowns	888649	hypothetical protein	-0.598017	-0.659651	-0.329822	0.528957	0.45088
BT_Specific_MTBRv_GE_0002791|888668	0.00123792	7.10668	up	Rv3090	Rv3090	Conserved Hypotheticals	Unknowns	888668	hypothetical protein	-0.433349	-0.326668	-0.109564	2.27017	2.80846
BT_Specific_MTBRv_GE_0009816|888778	0.0416593	2.1252	up	Rv3168	Rv3168	Conserved Hypotheticals	Conserved hypotheticals	888778	conserved hypothetical protein	-0.833228	-0.507602	-0.117486	0.37132	0.831666
BT_Specific_MTBRv_GE_0000513,BT_Linker_Specific_MTBRv_GE_0000513|888774	0.00158726	2.30182	up	Rv3169	Rv3169	Conserved Hypotheticals	Conserved hypotheticals	888774	conserved hypothetical protein	-0.318809	-0.185297	-0.0517619	0.958365	1.0766
BT_Specific_MTBRv_GE_0003421|887947	0.00430678	2.06552	up	Rv3179	Rv3179	Conserved Hypotheticals	Conserved hypotheticals	887947	conserved hypothetical protein	-0.114817	0.0582478	-0.0582478	0.852641	1.16382
BT_Specific_MTBRv_GE_0002044|888787	0.0011876	2.77773	up	Rv3181c	Rv3181c	Conserved Hypotheticals	Conserved hypotheticals	888787	conserved hypothetical protein	-1.48927	-1.42003	-1.2366	0.188128	-0.00424814
BT_Specific_MTBRv_GE_0001048|888103	0.00012912	5.57157	up	Rv3188	Rv3188	Conserved Hypotheticals	Conserved hypotheticals	888103	conserved hypothetical protein	-0.436484	-0.456712	-0.271417	2.00991	2.16985
BT_Specific_MTBRv_GE_0001134|888062	3.98048e-05	2.14352	up	Rv3194c	Rv3194c	Conserved Hypotheticals	Conserved hypotheticals	888062	conserved hypothetical protein	0.268284	0.200061	0.234923	1.31604	1.35277
BT_Specific_MTBRv_GE_0002551|888906	0.00385645	2.51675	up	Rv3218	Rv3218	Conserved Hypotheticals	Conserved hypotheticals	888906	conserved hypothetical protein	0.118434	0.0731239	0.128616	1.22122	1.65535
BT_Specific_MTBRv_GE_0018902,BT_Linker_Specific_MTBRv_GE_0018902|888135	0.0015487	2.40368	up	Rv3357	Rv3357	Conserved Hypotheticals	Conserved hypotheticals	888135	conserved hypothetical protein	0.0797844	-0.213902	-0.137022	1.1781	1.17162
BT_Specific_MTBRv_GE_0002376,BT_Operon_MTBRv_GE_0034,BT_Linker_Specific_MTBRv_GE_0002376|888139	0.000133025	2.36198	up	Rv3358	Rv3358	Conserved Hypotheticals	Unknowns	888139	hypothetical protein	0.0535483	-0.0643806	-0.0535483	1.21368	1.22339
BT_Specific_MTBRv_GE_0002912|888053	0.00712046	4.11604	up	Rv3371	Rv3371	Conserved Hypotheticals	Conserved hypotheticals	888053	conserved hypothetical protein	-0.31611	-0.0226929	-0.066148	1.52185	2.2907
BT_Specific_MTBRv_GE_0009977|887618	7.13981e-05	2.15461	up	Rv3424c	Rv3424c	Conserved Hypotheticals	Unknowns	887618	hypothetical protein	-0.190722	-0.272409	-0.189956	0.888134	0.891326
BT_Specific_MTBRv_GE_0002755|888286	0.000611247	2.52311	up	Rv3463	Rv3463	Conserved Hypotheticals	Polysaccharides, lipopolysaccharides and phospholipids	888286	probable neuraminidase	-1.55748	-1.44153	-1.49917	-0.266279	-0.0621095
BT_Specific_MTBRv_GE_0000055|888297	0.00890108	2.97258	up	Rv3528c	Rv3528c	Conserved Hypotheticals	Unknowns	888297	hypothetical protein	0.542672	0.50591	0.42858	1.72265	2.40555
BT_Linker_Specific_MTBRv_GE_0000624,BT_Specific_MTBRv_GE_0000624|885780	0.000948484	2.27014	up	Rv3683	Rv3683	Conserved Hypotheticals	Conserved hypotheticals	885780	conserved hypothetical protein	-0.417763	-0.507044	-0.288	0.729371	0.827656
BT_Specific_MTBRv_GE_0001546|3205111	5.97243e-05	5.70025	up	Rv3705A	Rv3705A	Conserved Hypotheticals		3205111		-0.230825	-0.158883	-0.0344625	2.38934	2.34993
BT_Specific_MTBRv_GE_0001081|885595	0.000909817	2.17525	up	Rv3716c	Rv3716c	Conserved Hypotheticals	Conserved hypotheticals	885595	conserved hypothetical protein	-0.11972	-0.144755	0.0410595	0.996303	1.09712
BT_Specific_MTBRv_GE_0002911|886234	0.000488184	2.26639	up	Rv3912	Rv3912	Conserved Hypotheticals	Unknowns	886234	hypothetical protein	-0.144249	-0.19509	-0.0240784	1.01992	1.09859
BT_Specific_MTBRv_GE_0001787|885473	6.96067e-05	5.7684	up	TB15.3	Rv1636	Conserved Hypotheticals	Conserved hypotheticals	885473	conserved hypothetical protein	0.1823	0.230409	0.0927987	2.61518	2.77817
BT_Specific_MTBRv_GE_0001748|887239	0.000447321	3.12987	up	TB16.3	Rv2185c	Conserved Hypotheticals	Conserved hypotheticals	887239	conserved hypothetical protein	0.0257897	-0.0257897	-0.0937686	1.49917	1.73053
BT_Specific_MTBRv_GE_0003313|888118	3.42708e-05	2.93758	up	TB18.6	Rv2140c	Conserved Hypotheticals	Conserved hypotheticals	888118	conserved hypothetical protein	0.0386734	0.00479412	-0.00479412	1.61433	1.5207
BT_Specific_MTBRv_GE_0005026|887442	4.98376e-05	2.35163	up	TB31.7	Rv2623	Conserved Hypotheticals	Conserved hypotheticals	887442	conserved hypothetical protein	-0.242766	-0.171536	-0.25982	1.00804	1.00987
BT_Specific_MTBRv_GE_0013513|886082	0.000577335	2.11528	up	TB8.4	Rv1174c	Conserved Hypotheticals	Unknowns	886082	hypothetical protein	-0.6734	-0.726842	-0.579192	0.365341	0.476733
BT_Specific_MTBRv_GE_0001930	0.00299263	2.18748	up		Rv0456B	Conserved Hypotheticals				0.15177	0.245321	0.0327513	1.40535	1.13975
BT_Specific_MTBRv_GE_0000644,BT_Linker_Specific_MTBRv_GE_0000644|888869	0.00316786	2.01145	up	nrdE	Rv3051c	DNA metabolism and repair	2'-deoxyribonucleotide metabolism	888869	ribonucleoside diphosphate reductase [alpha] chain	-0.929107	-0.956133	-0.848072	-0.0473118	0.241581
BT_Linker_Specific_MTBRv_GE_0000382,BT_Specific_MTBRv_GE_0000382|886023	0.000260245	2.00422	up	dnaJ2	Rv2373c	DNA metabolism and repair	Chaperones/Heat shock	886023	DnaJ homologue	-0.824978	-0.856107	-0.795356	0.236374	0.118741
BT_Linker_Specific_MTBRv_GE_0005192,BT_Specific_MTBRv_GE_0005192|885946	0.00940592	2.41114	up	dnaK	Rv0350	DNA metabolism and repair	Chaperones/Heat shock	885946	70 kD heat shock protein, chromosome replication	-1.22354	-1.43418	-1.11528	-0.222757	0.24685
BT_Specific_MTBRv_GE_0002319|886787	0.000207486	3.21634	up	gmk	Rv1389	DNA metabolism and repair	Purine ribonucleotide biosynthesis	886787	putative guanylate kinase	-0.0140543	-0.0925693	0.0968056	1.72186	1.64243
BT_Specific_MTBRv_GE_0004082|886667	9.33072e-05	4.18836	up	hsp	Rv0251c	DNA metabolism and repair	Chaperones/Heat shock	886667	possible heat shock protein	-1.77345	-1.72795	-1.90414	0.233013	0.296072
BT_Specific_MTBRv_GE_0010678|887579	0.00017216	2.55803	up	hspX	Rv2031c	DNA metabolism and repair	Chaperones/Heat shock	887579	14kD antigen, heat shock protein Hsp20 family	-1.74275	-1.74691	-1.85646	-0.383359	-0.470653
BT_Specific_MTBRv_GE_0024340|885923	0.00117419	2.91022	up	nrdF1	Rv1981c	DNA metabolism and repair	2'-deoxyribonucleotide metabolism	885923	ribonucleotide reductase small subunit	0.0322318	-0.0322318	-0.107984	1.35149	1.65878
BT_Specific_MTBRv_GE_0001494|886913	0.002054	2.04127	up	ogt	Rv1316c	DNA metabolism and repair	DNA replication, repair, recombination and restriction/modification	886913	methylated-DNA-protein-cysteine methyltransferase	-1.18616	-1.24994	-1.01741	-0.0570276	-0.186383
BT_Specific_MTBRv_GE_0003519|885993	4.32341e-05	2.23607	up	prsA	Rv1017c	DNA metabolism and repair	Purine ribonucleotide biosynthesis	885993	ribose-phosphate pyrophosphokinase	-0.0251012	-0.058229	0.0251012	1.13896	1.14415
BT_Specific_MTBRv_GE_0005231|885307	0.000174829	2.9034	up	recR	Rv3715c	DNA metabolism and repair	DNA replication, repair, recombination and restriction/modification	885307	RecBC-Independent process of DNA repair	-0.0203738	-0.0213189	-0.0259385	1.42643	1.60397
BT_Specific_MTBRv_GE_0007460|885054	0.000120522	20.2	up	Rv0850	Rv0850	Insertion sequences and phages	Others	885054	transposase fragment	0.087894	-0.323017	-0.13117	4.13272	4.29566
BT_Specific_MTBRv_GE_0001414|885175	0.00838472	2.36752	up	Rv2310	Rv2310	Insertion sequences and phages	Phage-related functions	885175	excisionase	-0.0711649	0.434436	0.13647	1.32401	1.49589
BT_Specific_MTBRv_GE_0014021|888562	0.000485964	3.50806	up	Rv2658c	Rv2658c	Insertion sequences and phages	Phage-related functions	888562	phiRV2 phage related protein	-0.457255	-0.264565	-0.280472	1.37518	1.57797
BT_Linker_Specific_MTBRv_GE_0000054,BT_Specific_MTBRv_GE_0000054|885324	0.0386471	2.01713	up	Rv3640c	Rv3640c	Insertion sequences and phages	Others	885324	probable transposase highly related to IS1081	-0.414661	-0.434208	-0.0430551	1.03039	0.399602
BT_Specific_MTBRv_GE_0000251,BT_Linker_Specific_MTBRv_GE_0000251|885807	0.000220693	2.48602	up	Rv3750c	Rv3750c	Insertion sequences and phages	Phage-related functions	885807	excisionase	-0.369032	-0.466589	-0.313338	0.957584	0.904119
BT_Specific_MTBRv_GE_0013298|885639	0.0205187	2.0582	up	aceAa	Rv1915	Intermediary metabolism and respiration	Glyoxylate bypass	885639	isocitrate lyase, [alpha] module	-0.660585	-0.488863	-0.483968	0.203005	0.790811
BT_Specific_MTBRv_GE_0006054|887881	0.00125881	2.49466	up	ctaD	Rv3043c	Intermediary metabolism and respiration	aerobic	887881	cytochrome c oxidase polypeptide I	0.00702906	-0.00702906	0.0683045	1.19913	1.48409
BT_Specific_MTBRv_GE_0005009|886175	0.00301169	2.02289	up	ethA	Rv3854c	Intermediary metabolism and respiration	Miscellaneous oxidoreductases and oxygenases	886175	probable monooxygenase	-0.862487	-0.83561	-0.58419	0.251107	0.260199
BT_Specific_MTBRv_GE_0009368|888811	0.000487367	2.04372	up	moaE1	Rv3119	Intermediary metabolism and respiration	Molybdopterin	888811	molybdopterin-converting factor subunit 2	-0.170776	-0.203531	-0.186517	0.761853	0.926655
BT_Specific_MTBRv_GE_0001838|885431	5.83331e-05	2.00432	up	moaE2	Rv0866	Intermediary metabolism and respiration	Molybdopterin	885431	molybdopterin-converting factor subunit 2	0.00812483	-0.00812483	-0.0680146	0.982269	0.978609
BT_Linker_Specific_MTBRv_GE_0002497,BT_Specific_MTBRv_GE_0002497|886680	0.00121854	2.03379	up	Rv0245	Rv0245	Intermediary metabolism and respiration	Miscellaneous oxidoreductases and oxygenases	886680	probable monooxygenase	-0.608977	-0.686509	-0.48534	0.481818	0.379299
BT_Specific_MTBRv_GE_0006633|886545	0.00201705	2.32425	up	acn	Rv1475c	Intermediary metabolism and respiration	TCA cycle	886545	aconitate hydratase	-1.23512	-1.29058	-1.11598	-0.130286	0.136029
BT_Specific_MTBRv_GE_0003708|888888	0.00483251	2.37879	up	adhC	Rv3045	Intermediary metabolism and respiration	Miscellaneous oxidoreductases and oxygenases	888888	alcohol dehydrogenase	-0.135548	-0.0551026	-0.126112	0.926633	1.36265
BT_Specific_MTBRv_GE_0006103|888832	0.000885289	3.45959	up	aldA	Rv0768	Intermediary metabolism and respiration	Miscellaneous oxidoreductases and oxygenases	888832	aldehyde dehydrogenases	-0.915568	-0.753565	-0.602502	0.947897	1.11888
BT_Specific_MTBRv_GE_0003379|885767	0.00174788	2.37445	up	bfrA	Rv1876	Intermediary metabolism and respiration	Iron utilisation	885767	bacterioferritin	-0.0391922	-0.0899334	-0.0014658	1.05397	1.35415
BT_Specific_MTBRv_GE_0001062|886176	0.000889641	2.28926	up	bfrB	Rv3841	Intermediary metabolism and respiration	Iron utilisation	886176	bacterioferritin	-1.29155	-1.07379	-1.2193	-0.0437675	0.0437675
BT_Specific_MTBRv_GE_0000321,BT_Linker_Specific_MTBRv_GE_0000321|886780	0.00838426	3.83491	up	bglS	Rv0186	Intermediary metabolism and respiration	Carbon compounds	886780	[beta]-glucosidase	-0.879752	-0.925509	-0.918579	0.613567	1.44892
BT_Specific_MTBRv_GE_0000877|885510	0.00570461	2.61451	up	cydB	Rv1622c	Intermediary metabolism and respiration	Electron transport	885510	cytochrome d ubiquinol oxidase subunit II	-0.0806661	0.0806661	-0.347901	1.41697	1.12418
BT_Specific_MTBRv_GE_0000289,BT_Linker_Specific_MTBRv_GE_0000289|888834	0.0012166	2.55274	up	cyp123	Rv0766c	Intermediary metabolism and respiration	Cytochrome P450 enzymes	888834	cytochrome p-450	-0.393662	-0.354704	-0.377265	1.12554	0.828132
BT_Specific_MTBRv_GE_0005670|887763	0.00620101	2.11132	up	cyp124	Rv2266	Intermediary metabolism and respiration	Cytochrome P450 enzymes	887763	Probable cytochrome P-450	-1.31307	-1.12514	-0.910972	0.0190988	-0.0955906
BT_Specific_MTBRv_GE_0005197|887782	0.0027455	2.5315	up	cyp125	Rv3545c	Intermediary metabolism and respiration	Cytochrome P450 enzymes	887782	cytochrome p450	-0.204954	-0.138229	-0.227391	0.959228	1.34038
BT_Specific_MTBRv_GE_0012317|886868	8.44123e-05	2.05874	up	cyp138	Rv0136	Intermediary metabolism and respiration	Cytochrome P450 enzymes	886868	cytochrome p450	-0.0200522	0.0200522	-0.024472	0.993316	1.07389
BT_Specific_MTBRv_GE_0009358|887697	0.00591989	2.49623	up	fabG	Rv3502c	Intermediary metabolism and respiration	Miscellaneous oxidoreductases and oxygenases	887697	putative dehydrogenase	-0.766731	-0.7404	-0.554208	0.408886	0.856389
BT_Specific_MTBRv_GE_0003316|888311	0.00542977	2.65531	up	fdxD	Rv3503c	Intermediary metabolism and respiration	Electron transport	888311	probable ferredoxin	-0.218044	-0.167024	-0.30556	0.927262	1.43008
BT_Specific_MTBRv_GE_0001139|886402	0.00883439	2.98549	up	glbN	Rv1542c	Intermediary metabolism and respiration	aerobic	886402	hemoglobin-like, oxygen carrier	-0.086942	0.247852	0.0375469	1.94687	1.34137
BT_Specific_MTBRv_GE_0008551|886291	9.79899e-06	117.247	up	icl	Rv0467	Intermediary metabolism and respiration	Glyoxylate bypass	886291	isocitrate lyase	-2.34406	-2.35345	-2.10789	4.54463	4.66526
BT_Specific_MTBRv_GE_0008990|887962	0.000426953	2.81064	up	mez	Rv2332	Intermediary metabolism and respiration	Miscellaneous oxidoreductases and oxygenases	887962	probable malate oxidoreductase	-0.115065	-0.127862	-0.0568886	1.28111	1.50081
BT_Specific_MTBRv_GE_0000725,BT_Linker_Specific_MTBRv_GE_0000725|888808	0.00198627	2.09952	up	moeB2	Rv3116	Intermediary metabolism and respiration	Molybdopterin	888808	molybdopterin biosynthesis	0.0337219	0.0410004	0.0703745	0.979554	1.25729
BT_Specific_MTBRv_GE_0007812|885746	0.000610945	3.87857	up	ndh	Rv1854c	Intermediary metabolism and respiration	aerobic	885746	probable NADH dehydrogenase	-0.390847	-0.332103	-0.604312	1.41806	1.60815
BT_Specific_MTBRv_GE_0003362|886430	0.000365741	2.37294	up	ndhA	Rv0392c	Intermediary metabolism and respiration	Miscellaneous oxidoreductases and oxygenases	886430	possible dehydrogenasedehydrogemase	-0.0510712	-0.0239315	0.0239315	1.14561	1.3137
BT_Linker_Specific_MTBRv_GE_0001935,BT_Specific_MTBRv_GE_0001935|886665	0.000577789	4.25771	up	nirB	Rv0252	Intermediary metabolism and respiration	anaerobic	886665	nitrite reductase flavoprotein	-0.0736768	0.155262	0.102844	2.28619	2.01691
BT_Specific_MTBRv_GE_0007082,BT_Linker_Specific_MTBRv_GE_0007082|886664	0.000642476	5.14466	up	nirD	Rv0253	Intermediary metabolism and respiration	anaerobic	886664	probable nitrite reductase small subunit	-0.625515	-0.420723	-0.222814	2.00406	1.87605
BT_Specific_MTBRv_GE_0005659|885900	0.000413212	2.8761	up	obgE	Rv2440c	Intermediary metabolism and respiration	Miscellaneous nucleoside/nucleotide reactions	885900	Obg GTP-binding protein	0.0321784	-0.0321784	0.16022	1.64238	1.51266
BT_Specific_MTBRv_GE_0005109|887440	0.000148703	3.65931	up	panB	Rv2225	Intermediary metabolism and respiration	Pantothenate	887440	3-methyl-2-oxobutanoate hydroxymethyltransferase	0.278048	0.304652	0.346418	2.27771	2.08485
BT_Specific_MTBRv_GE_0001775,BT_Linker_Specific_MTBRv_GE_0001775|886744	0.00046024	12.4007	up	pckA	Rv0211	Intermediary metabolism and respiration	Gluconeogenesis	886744	phosphoenolpyruvate carboxykinase	-1.59587	-1.53185	-1.61882	1.7634	2.33694
BT_Linker_Specific_MTBRv_GE_0000368,BT_Specific_MTBRv_GE_0000368|888155	7.75726e-05	5.68432	up	pdxH	Rv2607	Intermediary metabolism and respiration	Pyridoxine	888155	pyridoxamine 5'-phosphate oxidase	0.237184	0.276712	0.297491	2.67144	2.88346
BT_Specific_MTBRv_GE_0003401|885775	0.000485941	3.40277	up	ppa	Rv3628	Intermediary metabolism and respiration	Phosphorous compounds	885775	probable inorganic pyrophosphatase	0.500316	0.622228	0.515465	2.18519	2.44023
BT_Specific_MTBRv_GE_0006712|886037	0.000352481	2.16158	up	pth	Rv1014c	Intermediary metabolism and respiration	RNA	886037	peptidyl-tRNA hydrolase	0.0644753	0.0457818	0.185798	1.18207	1.23948
BT_Specific_MTBRv_GE_0003818|886589	0.0196498	2.03844	up	qor	Rv1454c	Intermediary metabolism and respiration	Miscellaneous oxidoreductases and oxygenases	886589	Probable quinone oxidoreductase	-0.73499	-0.517035	-0.214944	0.387606	0.689344
BT_Linker_Specific_MTBRv_GE_0000591,BT_Specific_MTBRv_GE_0000591|886690	0.00123472	3.80748	up	ribC	Rv1412	Intermediary metabolism and respiration	Riboflavin	886690	riboflavin synthase [alpha] chain	-0.46116	-0.408353	-0.329546	1.32456	1.73374
BT_Specific_MTBRv_GE_0000981,BT_Linker_Specific_MTBRv_GE_0000981|886989	0.000790597	11.307	up	Rv0068	Rv0068	Intermediary metabolism and respiration	Miscellaneous oxidoreductases and oxygenases	886989	probable oxidoreductase	-3.01918	-2.91094	-2.67599	0.344435	0.916446
BT_Linker_Specific_MTBRv_GE_0001399,BT_Specific_MTBRv_GE_0001399|886847	4.99021e-05	2.90281	up	Rv0147	Rv0147	Intermediary metabolism and respiration	Miscellaneous oxidoreductases and oxygenases	886847	aldehyde dehydrogenase	-0.786936	-0.707099	-0.759899	0.744166	0.82811
BT_Linker_Specific_MTBRv_GE_0004479,BT_Specific_MTBRv_GE_0004479|886776	0.00413688	2.34565	up	Rv0188	Rv0188	Intermediary metabolism and respiration	Miscellaneous transferases	886776	putative methyltransferase	-0.338374	-0.11458	-0.351074	0.802955	1.121
BT_Specific_MTBRv_GE_0005224|886577	0.00616443	2.06071	up	Rv0306	Rv0306	Intermediary metabolism and respiration	Cobalamin	886577	similar to BluB cobalamin synthesis protein R.	0.1511	0.297495	0.00412011	1.05518	1.33291
BT_Specific_MTBRv_GE_0006755|887331	0.00229131	2.10546	up	Rv0520	Rv0520	Intermediary metabolism and respiration	Miscellaneous transferases	887331	similar to methyltransferases	0.597808	0.588122	0.344171	1.54975	1.61858
BT_Specific_MTBRv_GE_0003508|887637	6.22606e-05	6.01781	up	Rv0560c	Rv0560c	Intermediary metabolism and respiration	Miscellaneous transferases	887637	methyl transferase	-2.50041	-2.43667	-2.29763	0.199144	0.156192
BT_Specific_MTBRv_GE_0000046|887662	7.88313e-06	2.04177	up	Rv0565c	Rv0565c	Intermediary metabolism and respiration	Miscellaneous oxidoreductases and oxygenases	887662	Probable monooxygenasemonoxygenase	-0.0071249	-0.0454631	-0.0393939	1.00384	0.994483
BT_Specific_MTBRv_GE_0003873|887720	0.00773635	5.95704	up	Rv0575c	Rv0575c	Intermediary metabolism and respiration	Miscellaneous oxidoreductases and oxygenases	887720	possible oxidoreductase	-0.833504	-1.0006	-0.000527859	2.03052	1.89558
BT_Specific_MTBRv_GE_0004154|888837	0.00114817	4.14909	up	Rv0769	Rv0769	Intermediary metabolism and respiration	Miscellaneous oxidoreductases and oxygenases	888837	similar to 7-alpha-hydroxysteroid dehydrogenase	-0.186521	-0.415797	-0.397756	1.53611	1.90277
BT_Specific_MTBRv_GE_0003978|888868	0.00129288	2.39692	up	Rv0770	Rv0770	Intermediary metabolism and respiration	Miscellaneous oxidoreductases and oxygenases	888868	similar to 3-hydroxyisobutyrate dehydrogenase	-0.645759	-0.695367	-0.437873	0.70982	0.626543
BT_Specific_MTBRv_GE_0003551|885273	0.00206615	3.37124	up	Rv0791c	Rv0791c	Intermediary metabolism and respiration	Miscellaneous oxidoreductases and oxygenases	885273	possible monooxygenasemonoxygenase	-0.466687	-0.302671	-0.0510278	1.37789	1.58174
BT_Specific_MTBRv_GE_0000569,BT_Linker_Specific_MTBRv_GE_0000569|885207	0.000616237	15.0088	up	Rv0846c	Rv0846c	Intermediary metabolism and respiration	Miscellaneous oxidoreductases and oxygenases	885207	similar to several L-ascorbate oxidases	-0.711622	-0.550678	-0.198973	3.19712	3.64417
BT_Specific_MTBRv_GE_0000829|886717	0.000490906	18.4364	up	Rv1403c	Rv1403c	Intermediary metabolism and respiration	Miscellaneous transferases	886717	similar to phosphatidylethanolamine N-methyltransferase	0.0104067	0.147032	0.240813	4.01399	4.66048
BT_Specific_MTBRv_GE_0004369|886714	0.00024823	177.464	up	Rv1405c	Rv1405c	Intermediary metabolism and respiration	Miscellaneous transferases	886714	similar to phosphatidylethanolamine N-methyltransferase	-1.49939	-1.00858	-0.533991	6.50778	6.407
BT_Linker_Specific_MTBRv_GE_0000758,BT_Specific_MTBRv_GE_0000758|886503	2.63756e-05	3.70075	up	Rv1498c	Rv1498c	Intermediary metabolism and respiration	Miscellaneous transferases	886503	methyltransferase	-0.0138326	-0.0436444	0.0682197	1.89322	1.88958
BT_Specific_MTBRv_GE_0011796|886447	0.0189047	3.02533	up	Rv1520	Rv1520	Intermediary metabolism and respiration	Miscellaneous transferases	886447	glycosyltransferase	0.0806482	-0.783318	-0.635735	1.15366	1.14826
BT_Specific_MTBRv_GE_0003962|885148	9.01754e-06	2.62853	up	Rv1895	Rv1895	intermediary metabolism and respiration	Miscellaneous oxidoreductases and oxygenases	885148	similar to sorbitol and alcohol dehydrogenases	0.149843	0.143541	0.129726	1.56339	1.5072
BT_Specific_MTBRv_GE_0002858|885882	0.00268393	2.35106	up	Rv1936	Rv1936	Intermediary metabolism and respiration	Miscellaneous oxidoreductases and oxygenases	885882	similar alkanal monooxygenase alpha chain	-0.662271	-0.471559	-0.343163	0.661585	0.820381
BT_Specific_MTBRv_GE_0000179,BT_Linker_Specific_MTBRv_GE_0000179|887433	0.0010358	2.88011	up	Rv2036	Rv2036	Intermediary metabolism and respiration	Antibiotic production and resistance	887433	similar to lincomycin production genes	-0.0624487	0.0624487	-0.122221	1.35567	1.61509
BT_Specific_MTBRv_GE_0003323|887225	0.00384565	2.00162	up	Rv2465c	Rv2465c	Intermediary metabolism and respiration	Pentose phosphate pathway	887225	phosphopentose isomerase	-0.727367	-0.796246	-0.677256	0.114219	0.420866
BT_Specific_MTBRv_GE_0003632|887714	0.00668957	2.46766	up	Rv2765	Rv2765	Intermediary metabolism and respiration	Unknowns	887714	hypothetical protein	-0.578639	-0.547473	-0.128475	0.950011	0.81989
BT_Specific_MTBRv_GE_0003677|887816	9.25656e-05	5.46382	up	Rv2958c	Rv2958c	Intermediary metabolism and respiration	Miscellaneous transferases	887816	similar to variety of glycosyltransferases	0.04761	-0.0782225	0.116649	2.42094	2.53624
BT_Specific_MTBRv_GE_0000891|887862	0.000361205	4.80828	up	Rv2959c	Rv2959c	Intermediary metabolism and respiration	Miscellaneous transferases	887862	some similarity to methyltransferases	0.498778	0.525089	0.285964	2.59887	2.80539
BT_Specific_MTBRv_GE_0012514|887892	0.000493103	11.8153	up	Rv2962c	Rv2962c	Intermediary metabolism and respiration	Miscellaneous transferases	887892	similarity to variety of glycosyltransferases	0.165696	0.128395	0.334576	3.50224	4.04203
BT_Specific_MTBRv_GE_0007591|887275	0.000628045	6.26544	up	Rv2971	Rv2971	Intermediary metabolism and respiration	Miscellaneous oxidoreductases and oxygenases	887275	oxidoreductase of Aldo/keto reductase family	-0.504959	-0.520495	-0.359853	1.96809	2.40321
BT_Specific_MTBRv_GE_0002072|888827	0.000807175	2.78399	up	Rv3137	Rv3137	Intermediary metabolism and respiration	Miscellaneous phosphatases, lyases, and hydrolases	888827	probable monophosphatase	0.172102	-0.0350103	0.138014	1.65837	1.47934
BT_Specific_MTBRv_GE_0001241|887955	0.000473957	13.153	up	Rv3406	Rv3406	Intermediary metabolism and respiration	Miscellaneous oxidoreductases and oxygenases	887955	putative dioxygenasediooxygenase	-0.712503	-0.723749	-0.430061	2.84556	3.34487
BT_Specific_MTBRv_GE_0004275|888387	0.000323858	2.09152	up	Rv3534c	Rv3534c	Intermediary metabolism and respiration	Aromatic hydrocarbons	888387	4-hydroxy-2-oxovalerate aldolase	-0.243083	-0.289877	-0.142095	0.842925	0.836142
BT_Specific_MTBRv_GE_0001245|887355	0.000314741	3.37421	up	sthA	Rv2713	Intermediary metabolism and respiration	Miscellaneous oxidoreductases and oxygenases	887355	probable dehydrogenase	-0.0674775	-0.180633	0.0649364	1.68227	1.70471
BT_Specific_MTBRv_GE_0001732|885434	0.000159597	2.48931	up	sucC	Rv0951	Intermediary metabolism and respiration	TCA cycle	885434	succinyl-CoA synthase [beta] chain	-0.0189977	0.0189977	-0.122779	1.26787	1.28177
BT_Specific_MTBRv_GE_0004374|885426	0.00020931	2.75603	up	sucD	Rv0952	Intermediary metabolism and respiration	TCA cycle	885426	succinyl-CoA synthase [alpha] chain	-0.0259085	-0.138014	0.00266933	1.35861	1.45907
BT_Specific_MTBRv_GE_0005377,BT_Linker_Specific_MTBRv_GE_0005377|886390	0.00625986	3.51072	up	thiO	Rv0415	Intermediary metabolism and respiration	Conserved hypotheticals	886390	conserved hypothetical protein	-0.450863	-0.35023	-0.292952	1.10355	1.79063
BT_Specific_MTBRv_GE_0004580|886395	0.00424665	3.81606	up	thiS	Rv0416	Intermediary metabolism and respiration	Conserved hypotheticals	886395	conserved hypothetical protein	-0.446591	-0.25233	-0.147186	1.35862	1.94147
BT_Specific_MTBRv_GE_0001738|887766	0.00423162	2.19357	up	thyX	Rv2754c	Intermediary metabolism and respiration	Conserved hypotheticals	887766	conserved hypothetical protein	-0.424853	-0.271672	-0.0427535	0.896261	0.877447
BT_Specific_MTBRv_GE_0001880|885479	0.00883719	2.77171	up	acs	Rv3667	Lipid metabolism and transport	Fatty acids	885479	acetyl-CoA synthase	-0.114893	-0.186743	0.0912902	1.11135	1.68997
BT_Specific_MTBRv_GE_0000868|886154	0.000473364	2.28783	up	fadD23	Rv3826	Lipid metabolism and transport	Fatty acids	886154	acyl-CoA synthase	0.0470662	-0.0806289	-0.0470662	1.09713	1.23708
BT_Specific_MTBRv_GE_0031427|886432	0.000655512	2.07742	up	fadD24	Rv1529	Lipid metabolism and transport	Fatty acids	886432	acyl-CoA synthase	-0.12607	-0.0541913	0.0514986	0.979655	1.04409
BT_Specific_MTBRv_GE_0000875|887202	0.000104287	2.32572	up	fadD29	Rv2950c	Lipid metabolism and transport	Fatty acids	887202	acyl-CoA synthase	0.0512042	-0.0343308	0.0343308	1.19668	1.2728
BT_Specific_MTBRv_GE_0002550|886562	0.000821298	2.30085	up	fadE15	Rv1467c	Lipid metabolism and transport	Fatty acids	886562	acyl-CoA dehydrogenase	0.01441	0.0521979	0.0164318	1.11503	1.34466
BT_Specific_MTBRv_GE_0002122|887145	0.00239033	2.12589	up	lpqY	Rv1235	Lipid metabolism and transport	Lipoproteins(lppA-lpr0)	887145	possible role in sugar transport	-0.66435	-0.694138	-0.43224	0.44106	0.541254
BT_Specific_MTBRv_GE_0003749|888183	0.00341329	2.14012	up	ppsA	Rv2931	Lipid metabolism and transport	Polyketide and non-ribosomal peptide synthesis	888183	phenolpthiocerol synthesis (pksB)	0.0481093	-0.100377	-0.0736654	1.20971	0.901718
BT_Specific_MTBRv_GE_0001612,BT_Linker_Specific_MTBRv_GE_0001612|886845	0.000166935	2.56898	up	Rv0148	Rv0148	Lipid metabolism and transport	Miscellaneous oxidoreductases and oxygenases	886845	steroid dehydrogenase	-0.719653	-0.62749	-0.780642	0.644938	0.658928
BT_Specific_MTBRv_GE_0011499|886862	0.000125839	2.49581	up	Rv1342c	Rv1342c	Lipid metabolism and transport	Polyketide and non-ribosomal peptide synthesis	886862	polyketide synthase (chalcone synthase-like)	-0.301129	-0.302196	-0.242709	0.978315	1.09668
BT_Specific_MTBRv_GE_0000318|885183	8.49992e-05	3.12419	up	Rv1722	Rv1722	Lipid metabolism and transport	Synthesis of fatty and mycolic acids	885183	possible biotin carboxylase	0.0190904	0.0608799	-0.0190904	1.60082	1.72673
BT_Specific_MTBRv_GE_0004521|886125	0.000162427	2.06582	up	Rv3790	Rv3790	Lipid metabolism and transport	Miscellaneous oxidoreductases and oxygenases	886125	putative oxidoreductase	0.290481	0.280682	0.236613	1.36751	1.26443
BT_Linker_Specific_MTBRv_GE_0000125,BT_Specific_MTBRv_GE_0000125|886081	7.69936e-05	3.34214	up	pks4	Rv1181	Lipid metabolism and transport	Polyketide and non-ribosomal peptide synthesis	886081	polyketide synthase	-0.282999	-0.255373	-0.381124	1.39588	1.47267
BT_Specific_MTBRv_GE_0014879|888725	0.00209877	2.44237	up	accD5	Rv3280	Lipid metabolism and transport	Synthesis of fatty and mycolic acids	888725	acetyl/propionyl CoA carboxylase [beta] subunit	-0.31873	-0.291074	-0.0109427	1.05699	1.10574
BT_Specific_MTBRv_GE_0002407|888690	0.00173926	2.95918	up	alkB	Rv3252c	Lipid metabolism and transport	Miscellaneous oxidoreductases and oxygenases	888690	possible alkane-1 monooxygenase	-0.769468	-0.947948	-0.750189	0.579757	0.90557
BT_Specific_MTBRv_GE_0002138|887264	0.00143905	2.04319	up	cmaA2	Rv0503c	Lipid metabolism and transport	Modification of fatty and mycolic acids	887264	cyclopropane mycolic acid synthase 2	0.0648961	-0.0314889	0.0684361	0.957818	1.17172
BT_Specific_MTBRv_GE_0009922,BT_Linker_Specific_MTBRv_GE_0009922|886312	0.0174763	2.05232	up	echA2	Rv0456c	Lipid metabolism and transport	Fatty acids	886312	enoyl-CoA hydratase/isomerase superfamily	-0.833252	-0.589255	-0.27895	0.381578	0.558629
BT_Specific_MTBRv_GE_0004572|885825	0.000357148	2.09143	up	echA6	Rv0905	Lipid metabolism and transport	Fatty acids	885825	enoyl-CoA hydratase/isomerase superfamily (aka	0.0443103	0.0850933	-0.0595558	1.11104	1.06451
BT_Specific_MTBRv_GE_0004300|887727	0.000207218	3.18387	up	fabG	Rv2766c	Lipid metabolism and transport	Synthesis of fatty and mycolic acids	887727	3-oxoacyl-[ACP] reductase	-0.0609965	-0.160247	-0.0218792	1.5166	1.66288
BT_Specific_MTBRv_GE_0001380|888857	0.00125802	2.34342	up	fabG3	Rv2002	Lipid metabolism and transport	Synthesis of fatty and mycolic acids	888857	3-oxoacyl-[ACP] reductase	-0.0981615	0.0635555	-0.0258229	1.09694	1.32001
BT_Specific_MTBRv_GE_0005858|885774	0.000103741	7.19109	up	fadA	Rv0859	Lipid metabolism and transport	Fatty acids	885774	[beta] oxidation complex, subunit (acetyl-CoA	-0.731536	-0.690266	-0.783953	1.98113	2.24079
BT_Specific_MTBRv_GE_0008556|887113	0.00637658	2.07352	up	fadA3	Rv1074c	Lipid metabolism and transport	Fatty acids	887113	acetyl-CoA C-acetyltransferase	-0.102848	-0.0297446	0.0118051	0.814007	1.20963
BT_Specific_MTBRv_GE_0000895|885799	1.66532e-05	6.7533	up	fadB	Rv0860	Lipid metabolism and transport	Fatty acids	885799	hypothetical protein	-1.08649	-1.1081	-1.05468	1.6051	1.73991
BT_Specific_MTBRv_GE_0010106|886288	6.61412e-06	15.8873	up	fadB2	Rv0468	Lipid metabolism and transport	Fatty acids	886288	3-hydroxyacyl-CoA dehydrogenase	-0.637802	-0.539007	-0.583105	3.46243	3.34389
BT_Specific_MTBRv_GE_0004717|885245	0.00617172	2.45656	up	fadB5	Rv1912c	Lipid metabolism and transport	Fatty acids	885245	3-hydroxyacyl-CoA dehydrogenase	-0.650999	-0.514305	-0.489688	0.509305	0.980649
BT_Specific_MTBRv_GE_0014175|888275	0.000928526	2.35443	up	fadD19	Rv3515c	Lipid metabolism and transport	Fatty acids	888275	acyl-CoA synthase	-0.207479	0.00395489	-0.0046339	1.20235	1.12963
BT_Specific_MTBRv_GE_0001436|887603	0.000214991	4.55419	up	fadD26	Rv2930	Lipid metabolism and transport	Fatty acids	887603	acyl-CoA synthase	-0.0629301	0.0629301	-0.191372	2.16993	2.07688
BT_Specific_MTBRv_GE_0000948|887774	2.47872e-05	2.15016	up	fadD35	Rv2505c	Lipid metabolism and transport	Fatty acids	887774	acyl-CoA synthase	-0.000917435	0.000917435	-0.010479	1.06831	1.13359
BT_Linker_Specific_MTBRv_GE_0005195,BT_Specific_MTBRv_GE_0005195|886737	0.00398763	2.43228	up	fadD4	Rv0214	Lipid metabolism and transport	Fatty acids	886737	acyl-CoA synthase	-0.00700378	0.00176382	0.202319	1.17044	1.52556
BT_Linker_Specific_MTBRv_GE_0001834,BT_Specific_MTBRv_GE_0001834|886896	0.00158663	3.06364	up	fadD7	Rv0119	Lipid metabolism and transport	Fatty acids	886896	acyl-CoA synthase	-0.479319	-0.321154	-0.202249	1.14271	1.4193
BT_Specific_MTBRv_GE_0001727|888574	0.00157933	4.94053	up	fadD9	Rv2590	Lipid metabolism and transport	Fatty acids	888574	acyl-CoA synthase	-1.75338	-1.74743	-1.64818	0.31533	0.861342
BT_Specific_MTBRv_GE_0003574|887866	5.14061e-06	6.91636	up	fadE20	Rv2724c	Lipid metabolism and transport	Fatty acids	887866	acyl-CoA dehydrogenase	-0.0288091	-0.0343928	-0.0557799	2.7028	2.79791
BT_Specific_MTBRv_GE_0000628,BT_Linker_Specific_MTBRv_GE_0000628|887417	0.000256292	5.88977	up	fadE23	Rv3140	Lipid metabolism and transport	Fatty acids	887417	acyl-CoA dehydrogenase	-0.668843	-0.671171	-0.40443	2.04531	1.90815
BT_Specific_MTBRv_GE_0002158|887971	7.65298e-05	4.39051	up	fadE24	Rv3139	Lipid metabolism and transport	Fatty acids	887971	acyl-CoA dehydrogenase	-0.355475	-0.49554	-0.318245	1.74728	1.742
BT_Specific_MTBRv_GE_0004795|887884	4.52509e-05	2.29326	up	fadE31	Rv3562	Lipid metabolism and transport	Fatty acids	887884	acyl-CoA dehydrogenase	-0.774025	-0.726789	-0.813982	0.420081	0.431524
BT_Specific_MTBRv_GE_0001094|887818	0.000138941	2.2516	up	fadE32	Rv3563	Lipid metabolism and transport	Fatty acids	887818	acyl-CoA dehydrogenase	-0.373483	-0.304948	-0.425877	0.8185	0.787198
BT_Specific_MTBRv_GE_0001061|887843	9.94277e-05	2.58188	up	fadE34	Rv3573c	Lipid metabolism and transport	Fatty acids	887843	acyl-CoA dehydrogenase	-0.500726	-0.438924	-0.373715	0.914856	0.946407
BT_Specific_MTBRv_GE_0007314|886122	0.00198236	5.62144	up	fadE35	Rv3797	Lipid metabolism and transport	Fatty acids	886122	acyl-CoA dehydrogenase	-0.0947118	0.0947118	0.460579	2.48101	2.80792
BT_Linker_Specific_MTBRv_GE_0002652,BT_Specific_MTBRv_GE_0002652|886703	0.00261671	2.3125	up	fadE4	Rv0231	Lipid metabolism and transport	Fatty acids	886703	acyl-CoA dehydrogenase	0.148141	0.0763941	0.206683	1.19174	1.51464
BT_Specific_MTBRv_GE_0008756|886698	2.07857e-05	6.41535	up	fadE5	Rv0244c	Lipid metabolism and transport	Fatty acids	886698	acyl-CoA dehydrogenase	-0.399321	-0.502431	-0.496749	2.16615	2.26457
BT_Specific_MTBRv_GE_0002985|885785	0.00259928	2.40536	up	fbpB	Rv1886c	Lipid metabolism and transport	Acyltransferases, Mycoloyltransferases, and phospholipid synthesis	885785	antigen 85B, mycolyltransferase	0.433073	0.479461	0.312721	1.51442	1.83493
BT_Specific_MTBRv_GE_0006746|887522	0.00109489	2.53104	up	lppM	Rv2171	Lipid metabolism and transport	Lipoproteins(lppA-lpr0)	887522	probable lipoprotein	0.0648301	-0.00365043	0.17841	1.30955	1.52964
BT_Specific_MTBRv_GE_0003223|888160	0.000137819	4.45381	up	lppS	Rv2518c	Lipid metabolism and transport	Lipoproteins(lppA-lpr0)	888160	lipoprotein	-0.0891905	0.0678158	-0.0678158	2.04808	2.20254
BT_Specific_MTBRv_GE_0000965|887357	0.00810826	2.08162	up	lppY	Rv2999	Lipid metabolism and transport	Lipoproteins(lppA-lpr0)	887357	lipoproteinhighly similar to MTCY19H5.18c	-0.464479	-0.434865	-0.293861	0.453693	0.866255
BT_Specific_MTBRv_GE_0009074|887254	0.000297991	2.25353	up	lpqE	Rv3584	Lipid metabolism and transport	Lipoproteins(lppA-lpr0)	887254	lipoprotein	0.112889	0.149953	0.0622663	1.21261	1.3485
BT_Specific_MTBRv_GE_0000713,BT_Linker_Specific_MTBRv_GE_0000713|887733	0.00283991	2.03935	up	lpqN	Rv0583c	Lipid metabolism and transport	Lipoproteins(lppA-lpr0)	887733	equivalent to MKU20446_1 MK35	-0.357331	-0.304435	-0.0861187	0.728738	0.828889
BT_Specific_MTBRv_GE_0000114|885051	0.000206762	31.3345	up	lpqS	Rv0847	Lipid metabolism and transport	Lipoproteins(lppA-lpr0)	885051	lipoprotein	-0.0755429	0.0755429	-0.307064	4.63266	5.10199
BT_Specific_MTBRv_GE_0000429,BT_Linker_Specific_MTBRv_GE_0000429|887017	0.0113308	2.23941	up	lprA	Rv1270c	Lipid metabolism and transport	Lipoproteins(lppA-lpr0)	887017	lipoprotein	0.00979662	-0.00979662	0.124828	0.934993	1.47447
BT_Specific_MTBRv_GE_0011223|886033	0.000152682	4.04802	up	mmpL6	Rv1557	Lipid metabolism and transport	Conserved membrane proteins	886033	conserved large membrane protein	-0.95154	-0.856083	-0.738347	1.13701	1.20012
BT_Specific_MTBRv_GE_0005509|887923	0.00587113	2.27904	up	Rv3389c	Rv3389c	Lipid metabolism and transport	Miscellaneous oxidoreductases and oxygenases	887923	putative dehydrogenase	0.17545	0.224287	0.0846119	1.13503	1.56472
BT_Specific_MTBRv_GE_0000632,BT_Linker_Specific_MTBRv_GE_0000632|888268	0.00291237	2.27412	up	Rv3526	Rv3526	Lipid metabolism and transport	Miscellaneous oxidoreductases and oxygenases	888268	putative phthalate oxygenase	-0.00540614	0.149056	-0.0342615	1.07471	1.36883
BT_Specific_MTBRv_GE_0000107,BT_Linker_Specific_MTBRv_GE_0000107|888503	0.000143677	3.12124	up	scoA	Rv2504c	Lipid metabolism and transport	Fatty acids	888503	3-oxo acid:CoA transferase, [alpha] subunit	-0.0676007	0.0540814	-0.072062	1.66619	1.561
BT_Specific_MTBRv_GE_0004446|888502	0.0015111	3.67124	up	scoB	Rv2503c	Lipid metabolism and transport	Fatty acids	888502	3-oxo acid:CoA transferase, [beta] subunit	-0.402256	-0.530842	-0.153033	1.62949	1.39895
BT_Specific_MTBRv_GE_0001562,BT_Linker_Specific_MTBRv_GE_0001562|886286	0.00014181	3.53728	up	umaA	Rv0469	Lipid metabolism and transport	Modification of fatty and mycolic acids	886286	unknown mycolic acid methyltransferase	0.233104	0.328577	0.134277	2.04064	2.06862
BT_Specific_MTBRv_GE_0000494,BT_Linker_Specific_MTBRv_GE_0000494|886072	9.28269e-05	2.89387	up	papA3	Rv1182	Lipid metabolism and transport	Polyketide and non-ribosomal peptide synthesis	886072	PKS-associated protein, unknown function	-0.30912	-0.269291	-0.361668	1.27429	1.16499
BT_Xhyb_MTBRv_GE_0031976|888662	1.37105e-05	2.55681	up	PE_PGRS10	Rv0747	PE/PPE family	PE_PGRS subfamily	888662	PE_PGRS-family protein	-0.690767	-0.736007	-0.678955	0.63793	0.666939
BT_Specific_MTBRv_GE_0023281|885921	0.0115485	2.0026	up	PE_PGRS35	Rv1983	PE/PPE family	PE_PGRS subfamily	885921	PE_PGRS-family protein	-0.03458	0.211784	0.03458	0.866174	1.27876
BT_Specific_MTBRv_GE_0004530|888946	0.00048238	3.93191	up	esxS	Rv3020c	PE/PPE family	PE subfamily	888946	PE-family protein	-0.462848	-0.501601	-0.211847	1.5519	1.61436
BT_Specific_MTBRv_GE_0002024|885930	0.000136761	14.9554	up	PE11	Rv1169c	PE/PPE family	PE subfamily	885930	PE-family protein	-0.255935	-0.146792	-0.0393493	3.57808	3.9324
BT_Specific_MTBRv_GE_0005747|885486	0.000237886	2.48425	up	PE17	Rv1646	PE/PPE family	PE subfamily	885486	PE-family protein	-0.0767021	0.040514	-0.0421762	1.22804	1.34534
BT_Specific_MTBRv_GE_0005331|885895	0.00141135	2.50516	up	PE18	Rv1788	PE/PPE family	PE subfamily	885895	PE-family protein	-0.0621817	-0.0611594	0.0887373	1.44123	1.1855
BT_Specific_MTBRv_GE_0005329|885445	0.000136462	4.2152	up	PE19	Rv1791	PE/PPE family	PE subfamily	885445	PE-family protein	-0.0396066	-0.0684276	-0.0306211	1.92081	2.13795
BT_Specific_MTBRv_GE_0012912|885537	0.000268537	95.1477	up	PE20	Rv1806	PE/PPE family	PE subfamily	885537	PE-family protein	-0.688112	0.0857449	-0.524128	6.03581	6.35738
BT_Specific_MTBRv_GE_0002153|887811	0.000451174	3.0162	up	PE22	Rv2107	PE/PPE family	PE subfamily	887811	PE-family protein	-0.825913	-0.748084	-0.581383	0.854773	0.893769
BT_Specific_MTBRv_GE_0011325|888461	0.000406491	5.13622	up	PE27	Rv2769c	PE/PPE family	PE subfamily	888461	PE-family protein	-0.275472	-0.214293	-0.015929	2.31187	2.07241
BT_Specific_MTBRv_GE_0003647|3205088	0.000286275	2.3914	up	PE29	Rv3022A	PE/PPE family		3205088		0.0156474	-0.0765271	-0.149129	1.2108	1.1649
BT_Specific_MTBRv_GE_0001757|885764	3.03756e-05	11.5719	up	PE34	Rv3746c	PE/PPE family	PE subfamily	885764	PE-family protein	-0.13115	0.0606196	0.0560358	3.49687	3.55858
BT_Linker_Specific_MTBRv_GE_0001682,BT_Specific_MTBRv_GE_0001682|886317	0.000410158	4.87264	up	PPE11	Rv0453	PE/PPE family	PPE family	886317	PPE-family protein	-0.00308704	-0.30443	-0.273773	2.14884	2.03304
BT_Specific_MTBRv_GE_0000109|888477	0.0011921	2.06439	up	PPE15	Rv1039c	PE/PPE family	PPE family	888477	PPE-family protein	-0.757412	-0.603085	-0.617003	0.463915	0.309188
BT_Specific_MTBRv_GE_0004823|885990	0.000178414	10.1773	up	PPE17	Rv1168c	PE/PPE family	PPE family	885990	PPE-family protein	-0.247546	-0.11508	0.0103912	3.08407	3.37568
BT_Specific_MTBRv_GE_0001429|886684	0.000578345	4.85065	up	PPE2	Rv0256c	PE/PPE family	PPE family	886684	PPE-family protein	-0.0162745	0.0162745	0.300207	2.28687	2.46962
BT_Specific_MTBRv_GE_0003391|885068	4.44722e-05	45.0659	up	PPE22	Rv1705c	PE/PPE family	PPE family	885068	PPE-family protein	-0.249404	-0.216481	-0.0748572	5.13561	5.49182
BT_Specific_MTBRv_GE_0013568|885070	0.000411747	6.66201	up	PPE23	Rv1706c	PE/PPE family	PPE family	885070	PPE-family protein	0.129275	0.351022	0.00750923	2.78012	3.01701
BT_Xhyb_Specific_MTBRv_GE_0015942|885859	9.27448e-05	18.7884	up	PPE27	Rv1790	PE/PPE family	PPE family	885859	PPE-family protein	-0.308256	-0.0370526	0.00630999	4.01861	4.21893
BT_Specific_MTBRv_GE_0001555|885491	0.0366777	2.86092	up	PPE29	Rv1801	PE/PPE family	PPE family	885491	PPE-family protein	-0.0100203	-0.0439196	-0.966407	1.33244	1.02029
BT_Specific_MTBRv_GE_0000741|885072	0.000632379	35.7598	up	PPE31	Rv1807	PE/PPE family	PPE family	885072	PPE-family protein	-0.381621	0.359194	-0.444479	4.90047	5.10879
BT_Linker_Specific_MTBRv_GE_0000230,BT_Specific_MTBRv_GE_0000230|885590	0.000551943	8.9544	up	PPE32	Rv1808	PE/PPE family	PPE family	885590	PPE-family protein	-0.786861	-0.507589	-0.250023	2.63777	2.65777
BT_Specific_MTBRv_GE_0001437|885555	0.00022438	7.04414	up	PPE33	Rv1809	PE/PPE family	PPE family	885555	PPE-family protein	-0.0649142	0.0434032	-0.298792	2.73598	2.68333
BT_Specific_MTBRv_GE_0003488|887814	0.000170508	3.67472	up	PPE36	Rv2108	PE/PPE family	PPE family	887814	PPE-family protein	0.163886	0.159364	0.0683427	1.91509	2.10123
BT_Specific_MTBRv_GE_0005287|887765	0.00012894	5.08001	up	PPE43	Rv2768c	PE/PPE family	PPE family	887765	PPE-family protein	-0.0244732	-0.149348	0.0244732	2.37829	2.21181
BT_Specific_MTBRv_GE_0001370|887824	0.000304267	2.5609	up	PPE45	Rv2892c	PE/PPE family	PPE family	887824	PPE-family protein	0.0207903	0.0590193	-0.0840294	1.4137	1.29679
BT_Specific_MTBRv_GE_0003048,BT_Xhyb_MTBRv_GE_0012993|888940	5.56813e-05	2.45068	up	PPE46	Rv3018c	PE/PPE family	PPE family	888940	PPE-family protein	0.000635385	0.0817482	-0.0109823	1.3236	1.31036
BT_Specific_MTBRv_GE_0003164|888924	0.0133606	2.5353	up	PPE47	Rv3021c	PE/PPE family	PPE family	888924	PPE-family protein	0.154804	0.201727	-0.161749	1.68626	1.12792
BT_Specific_MTBRv_GE_0011053|888153	0.000155637	3.16417	up	PPE50	Rv3135	PE/PPE family	PPE family	888153	PPE-family protein	0.140208	-0.0213718	0.136266	1.7415	1.75222
BT_Specific_MTBRv_GE_0002702|888835	0.000134329	4.48339	up	PPE51	Rv3136	PE/PPE family	PPE family	888835	PPE-family protein	0.0552034	-0.113799	0.0750647	2.12177	2.21839
BT_Specific_MTBRv_GE_0003548|888033	4.42887e-05	4.72197	up	PPE54	Rv3343c	PE/PPE family	PPE family	888033	PPE-family protein	-0.292948	-0.284114	-0.185773	1.92906	2.04116
BT_Specific_MTBRv_GE_0009479|887635	0.00112432	6.20299	up	PPE57	Rv3425	PE/PPE family	PPE family	887635	PPE-family protein	0.06355	0.180416	0.0637441	3.01181	2.45926
BT_Specific_MTBRv_GE_0012023|887622	0.00025964	2.58324	up	PPE58	Rv3426	PE/PPE family	PPE family	887622	PPE-family protein	-0.00581074	-0.00255108	0.0396891	1.46628	1.29297
BT_Specific_MTBRv_GE_0038857,BT_Linker_Specific_MTBRv_GE_0038857|885978	0.000112603	2.74345	up	PPE6	Rv0305c	PE/PPE family	PPE family	885978	PPE-family protein	-0.392227	-0.422123	-0.375577	0.990697	1.128
BT_Specific_MTBRv_GE_0003372|888370	0.000156166	5.61693	up	PPE61	Rv3532	PE/PPE family	PPE family	888370	PPE-family protein	0.39449	0.228105	0.166616	2.82551	2.6802
BT_Specific_MTBRv_GE_0002645|886257	3.16654e-05	3.68545	up	PPE67	Rv3739c	PE/PPE family	PPE family	886257	PPE-family protein	0.0313201	-0.0313201	-0.0895266	1.86288	1.84112
BT_Specific_MTBRv_GE_0011128|886227	0.00310102	2.82626	up	PPE69	Rv3892c	PE/PPE family	PPE family	886227	PPE-family protein	0.150079	0.12705	-0.153752	1.69402	1.38603
BT_Xhyb_MTBRv_GE_0029326	8.6196e-05	2.70789	up		Rv3018A	PE/PPE family				-0.136446	-0.21149	-0.227167	1.28954	1.20139
BT_Linker_Specific_MTBRv_GE_0000715,BT_Specific_MTBRv_GE_0000715|888919	0.0138421	2.66482	up	gatB	Rv3009c	Protein metabolism	Aminoacyl tRNA synthases and their modification	888919	glu-tRNA-gln amidotransferase, subunit A	-0.525033	-0.576418	-0.459136	0.533548	1.25413
BT_Specific_MTBRv_GE_0002968|888176	0.00125176	2.53373	up	clpP	Rv2461c	Protein metabolism	Proteins, peptides and glycopeptides	888176	ATP-dependent Clp protease proteolytic subunit	-1.0841	-1.16856	-1.02769	0.115364	0.380266
BT_Specific_MTBRv_GE_0003011,BT_Linker_Specific_MTBRv_GE_0003011|886894	0.0012479	2.50144	up	fusA2	Rv0120c	Protein metabolism	Protein translation and modification	886894	elongation factor G	-0.540709	-0.639018	-0.579501	0.596876	0.875829
BT_Specific_MTBRv_GE_0016600|887335	0.0172958	2.16568	up	gatC	Rv3012c	Protein metabolism	Aminoacyl tRNA synthases and their modification	887335	glu-tRNA-gln amidotransferase, subunit C	-0.604219	-0.56828	-0.0612574	0.631016	0.776124
BT_Specific_MTBRv_GE_0001710|886924	0.000127592	2.43613	up	pepA	Rv0125	Protein metabolism	Proteins, peptides and glycopeptides	886924	probable serine protease	-0.187057	-0.226854	-0.101849	1.13218	1.09316
BT_Specific_MTBRv_GE_0006742|887691	0.000420419	5.012	up	ppiB	Rv2582	Protein metabolism	Protein translation and modification	887691	peptidyl-prolyl cis-trans isomerase	0.038672	-0.038672	0.178062	2.24179	2.52769
BT_Specific_MTBRv_GE_0002420|885246	0.000100907	5.76904	up	rpfD	Rv2389c	Protein metabolism	Conserved hypotheticals	885246	conserved hypothetical protein	-0.0269403	-0.0158396	0.0229559	2.40307	2.64038
BT_Specific_MTBRv_GE_0023840|885760	3.72202e-05	20.6753	up	rpfE	Rv2450c	Protein metabolism	Conserved hypotheticals	885760	conserved hypothetical protein	-0.0491281	0.201528	-0.0193706	4.47663	4.35173
BT_Specific_MTBRv_GE_0000931|885992	4.5348e-05	2.88869	up	rplY	Rv1015c	Protein metabolism	Ribosomal protein synthesis and modification	885992	50S ribosomal protein L25	0.121731	0.0728703	0.14709	1.68611	1.60252
BT_Specific_MTBRv_GE_0002969|885919	7.1429e-05	2.63154	up	rpmA	Rv2441c	Protein metabolism	Ribosomal protein synthesis and modification	885919	50S ribosomal protein L27	0.0894256	0.00191736	0.0709024	1.41196	1.48802
BT_Specific_MTBRv_GE_0000942|3205042	0.0190191	3.07906	up	rpmG	Rv0634B	Protein metabolism		3205042		0.582577	0.552525	-0.232784	1.83566	2.01086
BT_Specific_MTBRv_GE_0026932,BT_Specific_MTBRv_GE_0026931,BT_Linker_Specific_MTBRv_GE_0026932,BT_Specific_MTBRv_GE_0007338,BT_Specific_MTBRv_GE_0002447|887020	0.000516923	2.25995	up	rpsF	Rv0053	Protein metabolism	Ribosomal protein synthesis and modification	887020	30S ribosomal protein S6	0.471651	0.372442	0.301812	1.51055	1.60597
BT_Specific_MTBRv_GE_0002458|887514	0.000679218	2.00659	up	rpsM	Rv3460c	Protein metabolism	Ribosomal protein synthesis and modification	887514	30S ribosomal protein S13	-0.0859919	-0.194571	-0.0629549	0.831602	0.948878
BT_Linker_Specific_MTBRv_GE_0000030,BT_Specific_MTBRv_GE_0000030|886310	0.00117247	3.40495	up	Rv0457c	Rv0457c	Protein metabolism	Proteins, peptides and glycopeptides	886310	probable peptidase	-0.586751	-0.577553	-0.248013	1.31306	1.28066
BT_Specific_MTBRv_GE_0001329|888849	0.0146949	2.7718	up	Rv3241c	Rv3241c	Protein metabolism	Ribosomal protein synthesis and modification	888849	member of S30AE ribosomal protein family	-1.15029	-1.22127	-0.89959	0.0311213	0.729756
BT_Specific_MTBRv_GE_0000296|887101	0.00117563	3.6938	up	mca	Rv1082	Redox homeostasis	Antibiotic production and resistance	887101	similar to S. lincolnensis lmbE	-0.698992	-0.741224	-0.371802	1.23817	1.32403
BT_Specific_MTBRv_GE_0001593|885717	1.75031e-05	56.0312	up	ahpC	Rv2428	Redox homeostasis	Detoxification	885717	alkyl hydroperoxide reductase	-0.310041	-0.224629	-0.218747	5.41014	5.7039
BT_Specific_MTBRv_GE_0004485|885959	2.84386e-05	27.5937	up	ahpD	Rv2429	Redox homeostasis	Detoxification	885959	member of AhpC/TSA family	-0.367322	-0.583318	-0.474155	4.20626	4.41641
BT_Specific_MTBRv_GE_0004045|885530	0.000231639	2.345	up	bcpB	Rv1608c	Redox homeostasis	Detoxification	885530	probable bacterioferritin comigratory protein	0.0107703	-0.0107703	0.0512834	1.17528	1.31808
BT_Specific_MTBRv_GE_0005085|885997	0.000370288	3.46256	up	mshB	Rv1170	Redox homeostasis	Antibiotic production and resistance	885997	similar to S. lincolnensis lmbE	-0.0481696	0.0481696	0.0565991	1.93042	1.691
BT_Specific_MTBRv_GE_0002230|888747	0.00239163	4.28534	up	rubA	Rv3251c	Redox homeostasis	Electron transport	888747	rubredoxin A	-0.401597	-0.545022	-0.586818	1.31172	1.86481
BT_Linker_Specific_MTBRv_GE_0000621,BT_Specific_MTBRv_GE_0000621|888744	0.00113922	4.86436	up	rubB	Rv3250c	Redox homeostasis	Electron transport	888744	rubredoxin B	-0.617179	-0.763947	-0.648177	1.37061	1.84102
BT_Specific_MTBRv_GE_0001036|886174	8.89265e-06	6.70256	up	sodA	Rv3846	Redox homeostasis	Detoxification	886174	superoxide dismutase	0.0932026	-0.0136557	0.062541	2.77183	2.81232
BT_Specific_MTBRv_GE_0001721|886554	0.000358322	2.78488	up	trxB1	Rv1471	Redox homeostasis	Thioredoxin, glutaredoxin and mycothiol	886554	thioredoxin reductase	-0.434295	-0.438746	-0.447728	0.929012	1.14571
BT_Linker_Specific_MTBRv_GE_0000576,BT_Specific_MTBRv_GE_0000576|886232	0.000164165	3.18973	up	trxB2	Rv3913	Redox homeostasis	Thioredoxin, glutaredoxin and mycothiol	886232	thioredoxin reductase	-0.705892	-0.704874	-0.613677	0.920169	1.07707
BT_Specific_MTBRv_GE_0000805|886241	0.000458924	5.01702	up	trxC	Rv3914	Redox homeostasis	Thioredoxin, glutaredoxin and mycothiol	886241	thioredoxin	-0.981826	-1.05632	-0.894889	1.18186	1.51644
BT_Specific_MTBRv_GE_0020976|885903	0.000855969	2.32367	up	eis	Rv2416c	Secretion	Conserved hypotheticals	885903	conserved hypothetical protein	-0.00968671	0.147395	0.159245	1.24148	1.3893
BT_Xhyb_MTBRv_GE_0017057|888372	0.00258425	2.3484	up	esxJ	Rv1038c	Secretion	Conserved hypotheticals	888372	conserved hypothetical protein	-0.475753	-0.571858	-0.302574	0.669557	0.893677
BT_Xhyb_MTBRv_GE_0004861|886252	0.00791156	2.21195	up	esxM	Rv1792	Secretion	Conserved hypotheticals	886252	conserved hypothetical protein	-0.14546	-0.245422	-0.000689983	0.806297	1.2233
BT_Xhyb_MTBRv_GE_0002739|885448	0.00398197	2.16112	up	esxN	Rv1793	Secretion	Conserved hypotheticals	885448	conserved hypothetical protein	-0.167176	-0.191688	-0.0453873	0.809502	1.14455
BT_Specific_MTBRv_GE_0002827|885777	7.49111e-05	5.286	up	Rv3614c	Rv3614c	Secretion	Conserved hypotheticals	885777	conserved hypothetical protein	-0.455197	-0.590578	-0.622376	1.79098	1.90126
BT_Specific_MTBRv_GE_0001337|885813	0.0194802	2.50081	up	cfp21	Rv1984c	Secretion	Surface polysaccharides, lipopolysaccharides, proteins and antigens	885813	probable secreted protein	0.22692	0.241145	0.178499	1.15239	1.92345
BT_Specific_MTBRv_GE_0001772|886222	0.00102549	3.0955	up	esxC	Rv3890c	Secretion	Unknowns	886222	hypothetical protein	0.236254	0.309924	0.183326	1.71495	2.03173
BT_Specific_MTBRv_GE_0001078|886218	0.000346038	4.607	up	esxD	Rv3891c	Secretion	Unknowns	886218	hypothetical protein	0.216802	0.0823445	0.121702	2.19977	2.48845
BT_Xhyb_MTBRv_GE_0002554|888926	0.000995868	4.32374	up	esxR	Rv3019c	Secretion	Surface polysaccharides, lipopolysaccharides, proteins and antigens	888926	similar to Esat6	-0.332369	-0.266443	0.0438848	1.84025	2.01436
BT_Specific_MTBRv_GE_0013030|885925	0.00131981	2.58786	up	mpt64	Rv1980c	Secretion	Surface polysaccharides, lipopolysaccharides, proteins and antigens	885925	secreted immunogenic protein Mpb64/Mpt64	0.0112748	0.0826783	0.0405622	1.56885	1.26434
BT_Specific_MTBRv_GE_0003477|885770	7.6981e-05	8.61	up	Rv3615c	Rv3615c	Secretion	Conserved hypotheticals	885770	conserved hypothetical protein	-1.16314	-1.17153	-1.18387	1.7972	2.06913
BT_Specific_MTBRv_GE_0004987|886188	0.00146132	2.40065	up	Rv3860	Rv3860	Secretion	Conserved hypotheticals	886188	conserved hypothetical protein	-0.35359	-0.187524	-0.125411	1.1325	0.949997
BT_Specific_MTBRv_GE_0016934|886223	0.00010172	2.42501	up	Rv3889c	Rv3889c	Secretion	Unknowns	886223	hypothetical protein	0.0108531	-0.0799968	-0.00758433	1.21386	1.29097
BT_Specific_MTBRv_GE_0013099|885205	0.00330651	2.08971	up	Rv0880	Rv0880	trancriptional regulator	Conserved hypotheticals	885205	conserved hypothetical protein	-0.442942	-0.468296	-0.185792	0.753243	0.642013
BT_Specific_MTBRv_GE_0011395|886026	4.86763e-05	2.20215	up	Rv1151c	Rv1151c	Transcriptional regulators	Repressors/activators	886026	putative transcriptional regulator	-0.976241	-1.00549	-1.03204	0.101737	0.166899
BT_Specific_MTBRv_GE_0002786|885400	0.000873887	3.02719	up	furA	Rv1909c	Transcriptional regulators	Repressors/activators	885400	ferric uptake regulatory protein	-1.52057	-1.57044	-1.54275	-0.103123	0.209913
BT_Specific_MTBRv_GE_0002412|888166	0.00975074	2.6455	up	hupB	Rv2986c	Transcriptional regulators	Nucleoproteins	888166	DNA-binding protein II	0.0734434	-0.219214	0.20985	1.19247	1.65733
BT_Specific_MTBRv_GE_0004110|888590	0.000540636	2.47618	up	ideR	Rv2711	Transcriptional regulators	Repressors/activators	888590	iron dependent repressor, IdeR	-1.41248	-1.4724	-1.37287	-0.0128076	-0.209462
BT_Specific_MTBRv_GE_0002573|885950	0.00242019	2.86442	up	mce3R	Rv1963c	Transcriptional regulators	Repressors/activators	885950	putative transcriptional regulator	0.164398	0.249239	-0.00305271	1.48535	1.82486
BT_Specific_MTBRv_GE_0000883,BT_Linker_Specific_MTBRv_GE_0000883|886914	0.000307888	2.24996	up	oxyS	Rv0117	Transcriptional regulators	Repressors/activators	886914	transcriptional regulator (LysR family)	-0.0300553	-0.0412891	-0.157261	1.1351	1.0523
BT_Specific_MTBRv_GE_0004781|886990	0.000743079	2.16597	up	Rv0078	Rv0078	Transcriptional regulators	Repressors/activators	886990	transcriptional regulator (TetR/AcrR family)	-0.0405335	-0.100192	-0.00995779	0.97067	1.1589
BT_Specific_MTBRv_GE_0002038,BT_Linker_Specific_MTBRv_GE_0002038|886887	5.39586e-05	4.857	up	Rv0123	Rv0123	Transcriptional regulators	Unknowns	886887	hypothetical protein	0.0618527	-0.0618527	-0.0793054	2.20913	2.29813
BT_Specific_MTBRv_GE_0007296,BT_Linker_Specific_MTBRv_GE_0007296|886854	0.00338122	2.16752	up	Rv0144	Rv0144	Transcriptional regulators	Repressors/activators	886854	putative transcriptional regulator	-0.146607	-0.0692427	-0.0459011	1.19617	0.86143
BT_Specific_MTBRv_GE_0001505|886762	0.000254051	4.49688	up	Rv0195	Rv0195	Transcriptional regulators	Repressors/activators	886762	transcriptional regulator (LuxR/UhpA family)	-0.14256	-0.00976682	-0.163265	2.17873	1.94873
BT_Specific_MTBRv_GE_0007130|886651	0.00358671	2.88538	up	Rv0260c	Rv0260c	Transcriptional regulators	Two component systems	886651	two-component response regulator	-0.610055	-0.245309	-0.535449	0.913371	1.21695
BT_Specific_MTBRv_GE_0018579|886319	0.000551618	5.05201	up	Rv0452	Rv0452	Transcriptional regulators	Repressors/activators	886319	putative transcriptional regulator	-0.744472	-0.562123	-0.437071	1.63114	1.88014
BT_Linker_Specific_MTBRv_GE_0001977,BT_Specific_MTBRv_GE_0001977|886320	8.90753e-05	4.79283	up	Rv0465c	Rv0465c	Transcriptional regulators	Repressors/activators	886320	transcriptional regulator (PbsX/Xre family)	-1.3337	-1.34107	-1.17199	0.937036	1.02022
BT_Specific_MTBRv_GE_0015248|887170	0.000469734	6.67895	up	Rv0485	Rv0485	Transcriptional regulators	Repressors/activators	887170	transcriptional regulator (ROK family)	-0.564101	-0.48176	-0.602698	1.97848	2.40173
BT_Specific_MTBRv_GE_0001959|888296	0.000262914	3.0921	up	Rv0691c	Rv0691c	Transcriptional regulators	Repressors/activators	888296	transcriptional regulator (TetR/AcrR family)	-0.212179	-0.185149	-0.0582151	1.40693	1.54656
BT_Specific_MTBRv_GE_0002483|888648	0.000358072	2.61857	up	Rv0744c	Rv0744c	Transcriptional regulators	Repressors/activators	888648	putative transcriptional regulator	-0.121193	0.0305781	-0.0305781	1.28074	1.41603
BT_Specific_MTBRv_GE_0008536|888833	0.00196393	3.18345	up	Rv0767c	Rv0767c	Transcriptional regulators	Unknowns	888833	hypothetical protein	-1.02907	-0.856791	-0.596682	0.856191	0.829962
BT_Specific_MTBRv_GE_0000656|885142	0.00603673	2.59735	up	Rv0792c	Rv0792c	Transcriptional regulators	Repressors/activators	885142	transcriptional regulator (GntR family)	-0.0527949	0.0527949	-0.31885	1.08802	1.45349
BT_Specific_MTBRv_GE_0010306|885354	0.00188596	2.13416	up	Rv0825c	Rv0825c	Transcriptional regulators	Conserved hypotheticals	885354	conserved hypothetical protein	0.0587912	0.215185	0.168226	1.12538	1.35677
BT_Specific_MTBRv_GE_0004411|885312	0.000135534	9.4348	up	Rv0967	Rv0967	Transcriptional regulators	Conserved hypotheticals	885312	conserved hypothetical protein	-0.0772915	0.0443201	-0.161078	3.03607	3.31055
BT_Specific_MTBRv_GE_0004041|886712	0.000100664	3.80101	up	Rv1404	Rv1404	Transcriptional regulators	Repressors/activators	886712	transcriptional regulator (MarR family)	-0.430466	-0.414256	-0.331874	1.45827	1.6101
BT_Specific_MTBRv_GE_0000620|886367	0.000324634	3.30987	up	Rv1556	Rv1556	Transcriptional regulators	Repressors/activators	886367	putative transcriptional regulator	-0.293204	-0.200688	-0.0943716	1.45882	1.60255
BT_Specific_MTBRv_GE_0010441|885342	0.0167794	2.09889	up	Rv1773c	Rv1773c	Transcriptional regulators	Repressors/activators	885342	transcriptional regulator (IclR family)	-0.341444	-0.23411	0.0982051	0.722891	1.09813
BT_Specific_MTBRv_GE_0027891|885740	0.000176058	2.46745	up	Rv1830	Rv1830	Transcriptional regulators	Conserved hypotheticals	885740	conserved hypothetical protein	-0.153101	-0.195726	-0.080833	1.11165	1.20795
BT_Specific_MTBRv_GE_0004424,BT_Operon_MTBRv_GE_0069,BT_Linker_Specific_MTBRv_GE_0004424,BT_Operon_MTBRv_GE_0071,BT_Operon_MTBRv_GE_0070|885964	0.00271669	2.3796	up	Rv1956	Rv1956	Transcriptional regulators	Repressors/activators	885964	putative transcriptional regulator	-1.14787	-1.16117	-1.00822	-0.0165677	0.306502
BT_Specific_MTBRv_GE_0020112|885422	0.00152245	2.68361	up	Rv1990c	Rv1990c	Transcriptional regulators	Repressors/activators	885422	putative transcriptional regulator	-0.168983	0.0205717	-0.269138	1.19889	1.37109
BT_Specific_MTBRv_GE_0001939|888889	0.0170009	2.37301	up	Rv1994c	Rv1994c	Transcriptional regulators	Repressors/activators	888889	transcriptional regulator (MerR family)	-0.889487	-0.843891	-0.840514	0.0429139	0.734597
BT_Specific_MTBRv_GE_0002240|887859	0.0015161	4.67374	up	Rv2034	Rv2034	Transcriptional regulators	Repressors/activators	887859	transcriptional regulator (ArsR family)	-1.24428	-0.888615	-0.736858	1.21442	1.32157
BT_Specific_MTBRv_GE_0003853|888965	0.013316	2.22749	up	Rv2358	Rv2358	Transcriptional regulators	Repressors/activators	888965	transcriptional regulator (ArsR family)	-0.226639	-0.0628789	-0.248824	0.699927	1.25202
BT_Specific_MTBRv_GE_0013110|887153	0.0137344	2.08793	up	Rv2529	Rv2529	Transcriptional regulators	Unknowns	887153	hypothetical protein	-0.63385	-0.512915	-0.111881	0.652844	0.632211
BT_Specific_MTBRv_GE_0002101|888594	0.00137647	3.44415	up	Rv2640c	Rv2640c	Transcriptional regulators	Repressors/activators	888594	transcriptional regulator (ArsR family)	-0.341013	-0.0943937	-0.394346	1.37723	1.63789
BT_Specific_MTBRv_GE_0002887|887703	0.00199212	7.34468	up	Rv2642	Rv2642	Transcriptional regulators	Repressors/activators	887703	transcriptional regulator (ArsR family)	-0.787681	-0.616586	-0.40033	1.95159	2.59874
BT_Specific_MTBRv_GE_0002971|888563	6.35381e-05	2.04907	up	Rv2887	Rv2887	Transcriptional regulators	Repressors/activators	888563	transcriptional regulator (MarR family)	-0.868933	-0.890784	-0.809293	0.184709	0.172551
BT_Specific_MTBRv_GE_0002076|888763	0.00157991	2.01109	up	Rv3167c	Rv3167c	Transcriptional regulators	Repressors/activators	888763	putative transcriptional regulator	-0.284671	-0.104268	-0.0576918	0.882695	0.835511
BT_Specific_MTBRv_GE_0005294|888741	0.000173632	3.76045	up	Rv3249c	Rv3249c	Transcriptional regulators	Repressors/activators	888741	transcriptional regulator (TetR/AcrR family)	-0.676702	-0.816008	-0.598764	1.20986	1.21764
BT_Specific_MTBRv_GE_0027108|887593	0.000358951	3.73672	up	Rv3334	Rv3334	Transcriptional regulators	Repressors/activators	887593	transcriptional regulator (MerR family)	-0.725647	-0.683319	-0.527089	1.16363	1.34921
BT_Specific_MTBRv_GE_0008032|887940	0.00580744	2.94896	up	Rv3405c	Rv3405c	Transcriptional regulators	Repressors/activators	887940	putative transcriptional regulator	-0.556781	-0.182199	-0.262987	1.00556	1.44687
BT_Specific_MTBRv_GE_0019507|886120	0.000268783	3.81873	up	Rv3788	Rv3788	Transcriptional regulators	Unknowns	886120	hypothetical protein	0.173313	0.0434732	0.0490441	1.91566	2.12774
BT_Specific_MTBRv_GE_0001589|886167	0.000590266	2.00733	up	Rv3840	Rv3840	Transcriptional regulators	Repressors/activators	886167	putative transcriptional regulator	-0.266674	-0.0997417	-0.206931	0.79233	0.835996
BT_Specific_MTBRv_GE_0000796|888751	0.000295187	6.10243	up	sigE	Rv1221	Transcriptional regulators	RNA synthesis, RNA modification and DNA transcription	888751	ECF subfamily sigma subunit	-1.32339	-1.1858	-1.45371	1.16873	1.4081
BT_Specific_MTBRv_GE_0011342|887980	0.00874882	2.67128	up	whiB1	Rv3219	Transcriptional regulators	Repressors/activators	887980	WhiB transcriptional activator homologue	0.191948	0.274411	-0.191211	1.32304	1.69545
BT_Specific_MTBRv_GE_0008064|885320	0.00493844	3.13915	up	whiB4	Rv3681c	Transcriptional regulators	Repressors/activators	885320	WhiB transcriptional activator homologue	0.120084	0.116948	-0.00888133	1.43992	2.01293
BT_Specific_MTBRv_GE_0024287|3205083	0.00188597	2.01979	up	whiB7	Rv3197A	Transcriptional regulators		3205083		-0.201995	0.0103765	-0.156899	0.830729	0.965339
BT_Specific_MTBRv_GE_0001522|887598	0.000192019	20.9317	up	whiB3	Rv3416	Transcriptional regulators	Repressors/activators	887598	WhiB transcriptional activator homologue	-0.159216	0.0185897	-0.104667	4.0607	4.55101
BT_Specific_MTBRv_GE_0006715|886216	0.0114779	2.31839	up	Rv3896c	Rv3896c	Virulence	Virulence	886216	putative p60 homologue	-0.253049	-0.112494	-0.0734353	0.789723	1.34387
BT_Specific_MTBRv_GE_0004053|886347	0.00176871	3.1854	up	Rv1566c	Rv1566c	Virulence	Virulence	886347	putative exported p60 protein homologue	0.0706682	0.116269	0.0583038	1.54491	1.96154
BT_Specific_MTBRv_GE_0023026|888320	0.000469194	2.45295	up	yrbE4A	Rv3501c	Virulence	Virulence	888320	part of mce4 operon	0.0137067	-0.0551896	-0.0137067	1.17794	1.3743
BT_Specific_MTBRv_GE_0000916	4.79689e-06	2.50307	up		Rv1962A	Virulence				0.0411978	0.0859127	0.0545959	1.38602	1.38251

## Sheet: repressed in Rv
Gene_ID	p Value	FC (abs)[Mtb 4.5 vs Control]	Regulation[Mtb 4.5 vs Control]	Gene Symbol	SystematicName	Pathway	Class_Name	Entrez Gene ID	Gene Name	Control_1_Fold exp	Control_2_Fold exp	Control_3_Fold exp	Mtb 4.5_1_Fold exp	Mtb 4.5_2_Fold exp
BT_Specific_MTBRv_GE_0003737|887379	0.0002194	2.08108	down	aroF	Rv2540c	Amino acid metabolism	Aromatic amino acid family	887379	chorismate synthase	-0.116755	-0.0758095	-0.0684519	-1.08379	-1.20488
BT_Specific_MTBRv_GE_0000359|887280	0.00105442	2.20397	down	hemD	Rv0511	Amino acid metabolism	Serine family	887280	uroporphyrin-III c-methyltransferase	-0.262824	-0.228606	-0.0395679	-1.3249	-1.30931
BT_Specific_MTBRv_GE_0003470|885485	0.00139964	2.13192	down	Rv0948c	Rv0948c	Amino acid metabolism	Unknowns	885485	hypothetical protein	0.903666	0.951547	0.76731	-0.134289	-0.301667
BT_Specific_MTBRv_GE_0008845|885504	0.000822286	4.25044	down	aao	Rv1905c	Amino acid metabolism	Amino acids and amines	885504	D-amino acid oxidase	-0.00413084	0.151779	-0.0334353	-1.8728	-2.22628
BT_Specific_MTBRv_GE_0004443|887330	0.00188759	3.74714	down	aroE	Rv2552c	Amino acid metabolism	Aromatic amino acid family	887330	shikimate 5-dehydrogenase	-0.456087	-0.380709	-0.226834	-2.0445	-2.47616
BT_Specific_MTBRv_GE_0001768|887434	0.00125328	2.18427	down	aroK	Rv2539c	Amino acid metabolism	Aromatic amino acid family	887434	shikimate kinase I	-0.2275	-0.134005	-0.163823	-1.18533	-1.41918
BT_Specific_MTBRv_GE_0002423|885118	0.000252717	3.34792	down	asd	Rv3708c	Amino acid metabolism	Aspartate family	885118	aspartate semialdehyde dehydrogenase	0.0729895	0.202562	0.0247469	-1.57591	-1.71042
BT_Specific_MTBRv_GE_0004449|885250	0.00294848	2.99179	down	cysH	Rv2392	Amino acid metabolism	anaerobic	885250	3'-phosphoadenylylsulfate (PAPS) reductase	0.113392	0.122924	0.0758882	-1.71278	-1.2411
BT_Specific_MTBRv_GE_0007531|888621	0.00309854	3.95028	down	glnD	Rv2918c	Amino acid metabolism	Glutamate family	888621	uridylyltransferase	-0.356589	-0.253237	-0.221282	-1.96498	-2.553
BT_Specific_MTBRv_GE_0011732|886393	0.00360149	2.30891	down	glnH	Rv0411c	Amino acid metabolism	Amino acids	886393	putative glutamine binding protein	0.0795026	-0.208169	-0.240083	-1.41163	-1.24863
BT_Specific_MTBRv_GE_0013118|885261	7.73381e-05	3.39412	down	hisF	Rv1605	Amino acid metabolism	Histidine	885261	imidazole glycerol-phosphate synthase	-0.117686	-0.0222883	-0.0599833	-1.89053	-1.76885
BT_Specific_MTBRv_GE_0003700|887875	4.21843e-05	12.7273	down	leuC	Rv2988c	Amino acid metabolism	Branched amino acid family	887875	3-isopropylmalate dehydratase large subunit	0.46613	0.337475	0.547369	-3.141	-3.29807
BT_Specific_MTBRv_GE_0008397|888225	0.000926799	5.49916	down	leuD	Rv2987c	Amino acid metabolism	Branched amino acid family	888225	3-isopropylmalate dehydratase small subunit	0.376362	0.128034	0.62551	-2.08876	-2.07639
BT_Specific_MTBRv_GE_0002520|886985	0.00406104	3.15667	down	oppA	Rv1280c	Amino acid metabolism	Amino acids	886985	probable oligopeptide transport protein	0.211033	0.204195	0.0783644	-1.22635	-1.7614
BT_Linker_Specific_MTBRv_GE_0002631,BT_Specific_MTBRv_GE_0008953,BT_Linker_Specific_MTBRv_GE_0008953,BT_Linker_Specific_MTBRv_GE_0002099,BT_Specific_MTBRv_GE_0002631,BT_Specific_MTBRv_GE_0002099,BT_Specific_MTBRv_GE_0006763|885953	0.00154463	2.0691	down	pknA	Rv0015c	Amino acid metabolism	Serine-Threonine protein kinases and phosphoprotein phosphatases	885953	serine-threonine protein kinase	-0.223532	-0.248511	-0.0359416	-1.16911	-1.26755
BT_Linker_Specific_MTBRv_GE_0009918,BT_Specific_MTBRv_GE_0009918,BT_Specific_MTBRv_GE_0006651,BT_Specific_MTBRv_GE_0011699,BT_Specific_MTBRv_GE_0009369,BT_Linker_Specific_MTBRv_GE_0009369,BT_Linker_Specific_MTBRv_GE_0011699|887072	0.000959057	2.59758	down	pknB	Rv0014c	Amino acid metabolism	Serine-Threonine protein kinases and phosphoprotein phosphatases	887072	serine-threonine protein kinase	0.21856	0.217986	0.242378	-1.01059	-1.29113
BT_Specific_MTBRv_GE_0005562|885266	0.000695189	3.0982	down	proB	Rv2439c	Amino acid metabolism	Glutamate family	885266	glutamate 5-kinase	1.00878	1.04941	0.952446	-0.48622	-0.769547
BT_Specific_MTBRv_GE_0002667|886293	0.000245529	3.69693	down	proV	Rv3758c	Amino acid metabolism	Adaptations and atypical conditions	886293	osmoprotection ABC transporter	0.0235906	-0.0235906	0.0491185	-1.75357	-1.98634
BT_Specific_MTBRv_GE_0024665|885581	0.000869114	2.07785	down	proW	Rv3757c	Amino acid metabolism	Adaptations and atypical conditions	885581	transport system permease	-0.130998	-0.126499	0.0248806	-1.18776	-1.0775
BT_Specific_MTBRv_GE_0004193|885534	9.52023e-05	2.33633	down	proZ	Rv3756c	Amino acid metabolism	Adaptations and atypical conditions	885534	transport system permease	-0.189672	-0.181631	-0.0859523	-1.37718	-1.37614
BT_Specific_MTBRv_GE_0000396,BT_Linker_Specific_MTBRv_GE_0000396|885472	0.00500991	2.93684	down	sirA	Rv2391	Amino acid metabolism	anaerobic	885472	probable nitrite reductase/sulphite reductase	-0.0165896	0.0165896	0.197175	-1.74378	-1.2333
BT_Specific_MTBRv_GE_0002899|886958	0.0144724	2.06816	down	thrB	Rv1296	Amino acid metabolism	Aspartate family	886958	homoserine kinase	-0.284842	-0.225563	-0.137386	-0.999416	-1.52914
BT_Specific_MTBRv_GE_0004219|885291	0.0135451	3.30626	down	trpA	Rv1613	Amino acid metabolism	Aromatic amino acid family	885291	tryptophan synthase [alpha] chain	0.235329	0.232675	0.438964	-0.997113	-1.84864
BT_Specific_MTBRv_GE_0001376|885297	0.000120906	2.68122	down	trpB	Rv1612	Amino acid metabolism	Aromatic amino acid family	885297	tryptophan synthase [beta] chain	0.708279	0.787856	0.696254	-0.639181	-0.745004
BT_Specific_MTBRv_GE_0002208|885524	0.00301249	2.03739	down	chaA	Rv1607	Cell wall and cell processes	Cations	885524	putative calcium/proton antiporter	0.130676	0.149069	0.237105	-0.710101	-0.99878
BT_Specific_MTBRv_GE_0006869|885745	0.000216758	2.44634	down	dctA	Rv2443	Cell wall and cell processes	Carbohydrates, organic acids and alcohols	885745	C4-dicarboxylate transport protein	0.00872326	0.12389	-0.00872326	-1.28435	-1.21431
BT_Specific_MTBRv_GE_0006804|886945	0.00168695	2.15835	down	Rv0093c	Rv0093c	Cell wall and cell processes	Unknowns	886945	hypothetical protein	0.189391	0.389637	0.126136	-0.872727	-0.877021
BT_Specific_MTBRv_GE_0006565|888600	0.00161928	2.12452	down	Rv2240c	Rv2240c	Cell wall and cell processes	Conserved hypotheticals	888600	conserved hypothetical protein	0.923402	0.812203	0.862357	-0.341808	-0.100498
BT_Specific_MTBRv_GE_0017562|885059	0.00172494	2.01283	down	Rv3693	Rv3693	Cell wall and cell processes	Conserved hypotheticals	885059	conserved hypothetical protein	-0.120573	-0.0555341	0.0973237	-0.977394	-1.09357
BT_Specific_MTBRv_GE_0000506|888329	0.00411305	2.98094	down	arsB2	Rv3578	Cell wall and cell processes	Anions	888329	probable arsenical pump	-0.023304	0.023304	0.0985842	-1.28506	-1.80075
BT_Specific_MTBRv_GE_0001195|888423	0.000822972	5.18123	down	coaD	Rv2965c	Cell wall and cell processes	Surface polysaccharides, lipopolysaccharides, proteins and antigens	888423	lipopolysaccharide core biosynthesis protein	1.10212	1.20192	0.8999	-1.13346	-1.47717
BT_Linker_Specific_MTBRv_GE_0000143,BT_Specific_MTBRv_GE_0000143|885657	0.00390678	2.39793	down	ctpE	Rv0908	Cell wall and cell processes	Cations	885657	probable cation transport ATPase	0.0408592	0.0945969	0.0719833	-0.985874	-1.39941
BT_Specific_MTBRv_GE_0004206|886373	0.000235076	5.51632	down	ctpH	Rv0425c	Cell wall and cell processes	Cations	886373	C-terminal region putative cation-transporting	-0.0358348	0.0807281	-0.0520711	-2.32664	-2.60556
BT_Linker_Specific_MTBRv_GE_0001773,BT_Specific_MTBRv_GE_0001773|886915	1.9749e-05	2.6169	down	ctpI	Rv0107c	Cell wall and cell processes	Cations	886915	probable magnesium transport ATPase	0.508634	0.550537	0.473266	-0.876411	-0.877687
BT_Specific_MTBRv_GE_0000335|886126	0.000429494	3.76677	down	embB	Rv3795	Cell wall and cell processes	Surface polysaccharides, lipopolysaccharides, proteins and antigens	886126	involved in arabinogalactan synthesis	1.20244	1.25392	1.0733	-0.619891	-0.853658
BT_Specific_MTBRv_GE_0004347|888367	0.00112716	3.8297	down	ftsQ	Rv2151c	Cell wall and cell processes	Cell division	888367	ingrowth of wall at septum	-0.016777	0.17803	-0.0184574	-1.71329	-2.06597
BT_Specific_MTBRv_GE_0009738|888081	2.90241e-05	4.49161	down	mkl	Rv0655	Cell wall and cell processes	Other membrane proteins	888081	ABC transporter	0.00652504	0.0232191	-0.00652504	-2.22655	-2.09243
BT_Specific_MTBRv_GE_0004974|887983	0.00017993	3.3135	down	murC	Rv2152c	Cell wall and cell processes	Murein sacculus and peptidoglycan	887983	UDP-N-acetyl-muramate-alanine ligase	-0.193811	-0.168684	-0.135442	-1.79788	-1.99079
BT_Specific_MTBRv_GE_0018212|887826	0.000405115	3.33633	down	murF	Rv2157c	Cell wall and cell processes	Murein sacculus and peptidoglycan	887826	D-alanine:D-alanine-adding enzyme	0.0130434	0.0794992	-0.0130434	-1.58752	-1.836
BT_Specific_MTBRv_GE_0009837|888036	0.000164255	3.09839	down	murG	Rv2153c	Cell wall and cell processes	Murein sacculus and peptidoglycan	888036	transferase in peptidoglycan synthesis	-0.0977955	-0.0605116	-0.00323296	-1.60631	-1.76442
BT_Specific_MTBRv_GE_0001960|886615	0.00052458	2.70237	down	mycP3	Rv0291	Cell wall and cell processes	Other membrane proteins	886615	secreted protease	-0.277092	-0.318828	-0.14311	-1.60364	-1.7575
BT_Specific_MTBRv_GE_0001481|887518	0.000209939	3.45988	down	nagA	Rv3332	Cell wall and cell processes	Murein sacculus and peptidoglycan	887518	N-acetylglucosamine-6-P-deacetylase	1.13281	1.23857	1.05621	-0.587284	-0.709108
BT_Specific_MTBRv_GE_0006976,BT_Linker_Specific_MTBRv_GE_0006976,BT_Linker_Specific_MTBRv_GE_0015399,BT_Linker_Specific_MTBRv_GE_0003942,BT_Specific_MTBRv_GE_0003942,BT_Specific_MTBRv_GE_0015399,BT_Specific_MTBRv_GE_0011195|887078	0.000805631	2.194	down	pbpA	Rv0016c	Cell wall and cell processes	Murein sacculus and peptidoglycan	887078	penicillin-binding protein	-0.16063	-0.159762	0.00240231	-1.29572	-1.18341
BT_Specific_MTBRv_GE_0004819|887212	0.0020838	2.22022	down	phoY1	Rv3301c	Cell wall and cell processes	Anions	887212	phosphate transport system regulator	0.78781	0.786323	0.588304	-0.531494	-0.328292
BT_Specific_MTBRv_GE_0011175,BT_Linker_Specific_MTBRv_GE_0001420,BT_Linker_Specific_MTBRv_GE_0009289,BT_Specific_MTBRv_GE_0009289,BT_Specific_MTBRv_GE_0001420,BT_Specific_MTBRv_GE_0023599|887065	0.00216317	2.62672	down	ponA1	Rv0050	Cell wall and cell processes	Murein sacculus and peptidoglycan	887065	penicillin-bonding protein	-0.120965	-0.0553579	-0.0632267	-1.28859	-1.65763
BT_Specific_MTBRv_GE_0003989|885756	0.00168836	4.16262	down	pstA2	Rv0936	Cell wall and cell processes	Anions	885756	PstA component of phosphate uptake	0.0203423	0.0421538	0.0834317	-1.75577	-2.26193
BT_Specific_MTBRv_GE_0002809|885644	0.00173054	3.97759	down	pstC1	Rv0935	Cell wall and cell processes	Anions	885644	PstC component of phosphate uptake	0.305075	0.214033	0.321947	-1.46936	-1.95373
BT_Specific_MTBRv_GE_0002538|886111	1.28722e-05	2.39841	down	rfbD	Rv3783	Cell wall and cell processes	Other membrane proteins	886111	integral membranememebrane protein, ABC-2 SUBFAMILY	-0.0253935	0.0259142	0.0253935	-1.2456	-1.26128
BT_Linker_Specific_MTBRv_GE_0022892,BT_Specific_MTBRv_GE_0022892,BT_Specific_MTBRv_GE_0023878,BT_Specific_MTBRv_GE_0017923,BT_Linker_Specific_MTBRv_GE_0022893,BT_Specific_MTBRv_GE_0022893|887075	0.000448079	2.27513	down	rodA	Rv0017c	Cell wall and cell processes	Murein sacculus and peptidoglycan	887075	FtsW/RodA/SpovE family	-0.100168	-0.137498	-0.0794311	-1.20244	-1.38085
BT_Linker_Specific_MTBRv_GE_0028843,BT_Specific_MTBRv_GE_0000459,BT_Specific_MTBRv_GE_0028843,BT_Specific_MTBRv_GE_0028842,BT_Specific_MTBRv_GE_0029281,BT_Linker_Specific_MTBRv_GE_0028842,BT_Linker_Specific_MTBRv_GE_0000459|887018	6.71961e-05	2.53328	down	Rv0051	Rv0051	Cell wall and cell processes	Other membrane proteins	887018	probable membrane protein	-0.104894	-0.0646296	-0.0790997	-1.47632	-1.37145
BT_Linker_Specific_MTBRv_GE_0010264,BT_Specific_MTBRv_GE_0010264|886799	0.000402909	2.42437	down	Rv0176	Rv0176	Cell wall and cell processes	Conserved hypotheticals	886799	conserved hypothetical protein	0.0463467	0.0125456	0.0235863	-1.15401	-1.34622
BT_Specific_MTBRv_GE_0000837,BT_Linker_Specific_MTBRv_GE_0000837|886814	2.99867e-05	3.09676	down	Rv0178	Rv0178	Cell wall and cell processes	Conserved hypotheticals	886814	conserved hypothetical protein	0.741117	0.787176	0.684114	-0.885204	-0.901373
BT_Specific_MTBRv_GE_0006219|886713	0.000480646	5.41379	down	Rv0225	Rv0225	Cell wall and cell processes	Other membrane proteins	886713	possible involved in LPS synthesis	1.18143	1.28876	1.13701	-1.0527	-1.41578
BT_Specific_MTBRv_GE_0015492,BT_Linker_Specific_MTBRv_GE_0015492|886650	0.000676414	3.04644	down	Rv0265c	Rv0265c	Cell wall and cell processes	Cations	886650	iron transport protein FeIII dicitrate transporter	0.0205412	0.0473051	-0.00385761	-1.44184	-1.72975
BT_Specific_MTBRv_GE_0004606|886599	0.00929193	2.06599	down	Rv0290	Rv0290	Cell wall and cell processes	Other membrane proteins	886599	unknown hydrophobic protein	-0.350479	-0.435845	-0.179357	-1.17427	-1.56318
BT_Specific_MTBRv_GE_0005551|886601	0.000274309	3.52339	down	Rv0292	Rv0292	Cell wall and cell processes	Other membrane proteins	886601	unknown possible membrane protein	-0.171286	-0.100113	-0.0499749	-1.81835	-2.02983
BT_Specific_MTBRv_GE_0013606|886352	0.00437343	3.43182	down	Rv0435c	Rv0435c	Cell wall and cell processes	Cell division	886352	ATPase of AAA-family	-0.0556955	0.00788212	-0.00788212	-1.49365	-2.10143
BT_Specific_MTBRv_GE_0002434|887307	0.000241081	4.48614	down	Rv0513	Rv0513	Cell wall and cell processes	Other membrane proteins	887307	probable membrane protein	-0.0319524	0.0319524	0.0762353	-2.01182	-2.2683
BT_Specific_MTBRv_GE_0010348|887319	2.56499e-05	5.92391	down	Rv0514	Rv0514	Cell wall and cell processes	Other membrane proteins	887319	possible membrane protein	-0.0588398	0.0588398	0.0687208	-2.57617	-2.51112
BT_Specific_MTBRv_GE_0008295|887372	0.00161426	3.16114	down	Rv0528	Rv0528	Cell wall and cell processes	Other membrane proteins	887372	probable membrane protein	-0.238626	-0.176113	-0.0971432	-1.64112	-2.02102
BT_Specific_MTBRv_GE_0005441|887416	0.00134875	2.62869	down	Rv0541c	Rv0541c	Cell wall and cell processes	Other membrane proteins	887416	unknown membrane protein	-0.0326238	0.0326238	0.0922494	-1.21609	-1.5111
BT_Specific_MTBRv_GE_0001581|887551	0.000602589	3.32303	down	Rv0556	Rv0556	Cell wall and cell processes	Other membrane proteins	887551	possible membrane protein	0.625004	0.655325	0.515642	-1.00124	-1.26645
BT_Specific_MTBRv_GE_0003455|885408	0.000730249	2.21173	down	Rv0955	Rv0955	Cell wall and cell processes	Other membrane proteins	885408	possible membrane protein	0.112399	0.200254	0.237399	-0.876332	-1.04732
BT_Specific_MTBRv_GE_0010967|886087	0.00255185	2.86953	down	Rv1200	Rv1200	Cell wall and cell processes	Carbohydrates, organic acids and alcohols	886087	probable sugar transporter	-0.0412917	0.0185342	-0.0857968	-1.34631	-1.76769
BT_Specific_MTBRv_GE_0001867|887131	0.000161102	2.10771	down	Rv1233c	Rv1233c	Cell wall and cell processes	Unknowns	887131	hypothetical protein	0.130068	0.199942	0.201228	-0.853912	-0.943288
BT_Specific_MTBRv_GE_0000188,BT_Linker_Specific_MTBRv_GE_0000188|887019	0.00118298	2.37593	down	Rv1271c	Rv1271c	Cell wall and cell processes	Conserved hypotheticals	887019	conserved hypothetical protein	0.00720119	-0.00653076	0.228054	-1.13367	-1.21083
BT_Specific_MTBRv_GE_0001988|886930	0.00120773	2.72542	down	Rv1312	Rv1312	Cell wall and cell processes	Conserved hypotheticals	886930	conserved hypothetical protein	-0.0145426	0.0189638	0.0235271	-1.27845	-1.59587
BT_Specific_MTBRv_GE_0001366|886704	0.00538397	2.48955	down	Rv1417	Rv1417	Cell wall and cell processes	Unknowns	886704	hypothetical protein	-0.349549	-0.349617	-0.232144	-1.39292	-1.85972
BT_Specific_MTBRv_GE_0005074|885293	0.000756923	2.39142	down	Rv1610	Rv1610	Cell wall and cell processes	Other membrane proteins	885293	possible membrane protein	0.203368	0.274572	0.173968	-0.933553	-1.14758
BT_Specific_MTBRv_GE_0004936|885115	0.000269951	4.06215	down	Rv1634	Rv1634	Cell wall and cell processes	Efflux proteins	885115	probable drug efflux protein	0.0273743	-0.0299664	-0.147352	-1.97063	-2.17383
BT_Specific_MTBRv_GE_0004876|885691	4.49331e-05	2.81633	down	Rv1678	Rv1678	Cell wall and cell processes	Other membrane proteins	885691	probably integral membrane protein	0.358905	0.373704	0.375862	-1.07032	-1.17833
BT_Specific_MTBRv_GE_0005512|885311	0.00122734	2.20688	down	Rv1747	Rv1747	Cell wall and cell processes	Other membrane proteins	885311	ABC transporter	0.372937	0.448615	0.254728	-0.702031	-0.864467
BT_Specific_MTBRv_GE_0003900|885707	0.000652304	2.74377	down	Rv1836c	Rv1836c	Cell wall and cell processes	Conserved hypotheticals	885707	conserved hypothetical protein	0.171738	0.176135	0.0855489	-1.1912	-1.43218
BT_Specific_MTBRv_GE_0001095|885656	0.00140741	2.83279	down	Rv1841c	Rv1841c	Cell wall and cell processes	Other membrane proteins	885656	possible membrane protein	-0.0245938	0.0245938	0.121839	-1.30318	-1.62004
BT_Specific_MTBRv_GE_0014663|885739	4.04763e-05	3.39392	down	Rv1842c	Rv1842c	Cell wall and cell processes	Other membrane proteins	885739	possible membrane protein	0.203057	0.178188	0.129394	-1.54279	-1.64269
BT_Specific_MTBRv_GE_0009226|885370	0.000515124	2.19131	down	Rv1845c	Rv1845c	Cell wall and cell processes	Unknowns	885370	hypothetical protein	-0.0373597	0.0563645	-0.131482	-1.17127	-1.16731
BT_Specific_MTBRv_GE_0004030|885819	0.00209903	2.45476	down	Rv1979c	Rv1979c	Cell wall and cell processes	Other membrane proteins	885819	unknown permease	0.967375	1.12428	0.821686	-0.240643	-0.408297
BT_Specific_MTBRv_GE_0002624|887998	0.000129344	2.49616	down	Rv2038c	Rv2038c	Cell wall and cell processes	Carbohydrates, organic acids and alcohols	887998	probable ABC sugar transporter	-0.0612187	-0.0401077	0.0401077	-1.29662	-1.38361
BT_Specific_MTBRv_GE_0000186|888184	0.0120126	2.15531	down	Rv2326c	Rv2326c	Cell wall and cell processes	Other membrane proteins	888184	ABC transporter	-0.269986	-0.217304	-0.259985	-1.08668	-1.6273
BT_Specific_MTBRv_GE_0021101|885987	0.000318926	9.97898	down	Rv2366c	Rv2366c	Cell wall and cell processes	Conserved hypotheticals	885987	conserved hypothetical protein	-0.248236	-0.0527835	-0.214641	-3.28085	-3.7007
BT_Specific_MTBRv_GE_0011374|885885	0.00905851	2.48274	down	Rv2434c	Rv2434c	Cell wall and cell processes	Other membrane proteins	885885	probable membrane protein	0.830725	0.924086	0.949554	-0.126351	-0.694602
BT_Specific_MTBRv_GE_0005610|888228	0.0021453	3.5474	down	Rv2553c	Rv2553c	Cell wall and cell processes	Unknowns	888228	hypothetical protein	-0.114929	-0.151654	-0.21928	-1.74874	-2.2287
BT_Specific_MTBRv_GE_0003661|887869	0.000417514	2.82934	down	Rv2600	Rv2600	Cell wall and cell processes	Conserved hypotheticals	887869	conserved hypothetical protein	0.0295839	-0.0295839	0.148833	-1.37868	-1.52303
BT_Specific_MTBRv_GE_0002800|888208	0.00283503	2.72446	down	Rv2609c	Rv2609c	Cell wall and cell processes	Conserved hypotheticals	888208	conserved hypothetical protein	0.0985842	0.111276	0.0397921	-1.15219	-1.57331
BT_Specific_MTBRv_GE_0006058|888667	0.00101084	3.45467	down	Rv3092c	Rv3092c	Cell wall and cell processes	Other membrane proteins	888667	possible membrane protein	-0.227359	-0.227076	-0.0328903	-1.8022	-2.09978
BT_Specific_MTBRv_GE_0003377|887543	0.000654455	2.27873	down	Rv3200c	Rv3200c	Cell wall and cell processes	Other membrane proteins	887543	putative potassium channel	-0.0261054	-0.04388	0.144825	-1.13937	-1.1872
BT_Specific_MTBRv_GE_0005612|888029	0.000387058	3.64397	down	Rv3335c	Rv3335c	Cell wall and cell processes	Conserved hypotheticals	888029	conserved hypothetical protein	0.313776	0.458711	0.389099	-1.35777	-1.59886
BT_Specific_MTBRv_GE_0011576|887573	0.00285767	2.05118	down	Rv3434c	Rv3434c	Cell wall and cell processes	Conserved hypotheticals	887573	conserved hypothetical protein	0.273177	0.480591	0.208497	-0.774429	-0.656969
BT_Specific_MTBRv_GE_0006757|888478	1.3267e-05	29.1328	down	Rv3479	Rv3479	Cell wall and cell processes	Unknowns	888478	hypothetical protein	0.867256	1.0515	0.831605	-3.93465	-3.96092
BT_Specific_MTBRv_GE_0003314|885844	0.000580257	2.43607	down	Rv3605c	Rv3605c	Cell wall and cell processes	Unknowns	885844	hypothetical protein	-0.199147	-0.0330586	-0.146073	-1.33908	-1.48221
BT_Specific_MTBRv_GE_0003349|885802	0.0023753	2.45218	down	Rv3630	Rv3630	Cell wall and cell processes	Other membrane proteins	885802	unknown membrane protein	0.570174	0.703115	0.362868	-0.693116	-0.804237
BT_Specific_MTBRv_GE_0006944|885114	0.0223331	2.04856	down	Rv3690	Rv3690	Cell wall and cell processes	Unknowns	885114	hypothetical protein	0.180885	0.278146	0.250249	-0.483608	-1.11276
BT_Specific_MTBRv_GE_0001013|886114	0.000374526	2.51768	down	Rv3782	Rv3782	Cell wall and cell processes	Surface polysaccharides, lipopolysaccharides, proteins and antigens	886114	similar to rhamnosyl transferase	-0.0588059	0.132991	0.0588059	-1.26509	-1.31044
BT_Specific_MTBRv_GE_0005379|886138	0.000328768	3.39549	down	Rv3805c	Rv3805c	Cell wall and cell processes	Other membrane proteins	886138	weak similarity to integral membrane proteins	0.0592675	-0.0105624	0.0105624	-1.62318	-1.86455
BT_Specific_MTBRv_GE_0004492|886129	0.000180302	3.30096	down	Rv3806c	Rv3806c	Cell wall and cell processes	Other membrane proteins	886129	possible integral membrane protein	0.370503	0.405211	0.299035	-1.2799	-1.44937
BT_Specific_MTBRv_GE_0003795|886134	0.000206108	3.73129	down	Rv3807c	Rv3807c	Cell wall and cell processes	Other membrane proteins	886134	possible membrane protein	0.375501	0.358286	0.356885	-1.42063	-1.6516
BT_Specific_MTBRv_GE_0000789|886192	0.000157581	2.41621	down	Rv3857c	Rv3857c	Cell wall and cell processes	Unknowns	886192	hypothetical protein	0.0453558	0.149136	0.0133333	-1.2049	-1.20205
BT_Linker_Specific_MTBRv_GE_0000286,BT_Specific_MTBRv_GE_0000286|886230	0.000135911	2.33189	down	Rv3894c	Rv3894c	Cell wall and cell processes	Other membrane proteins	886230	transmembrane ATP/GTP binding protein	0.451395	0.366512	0.3343	-0.814041	-0.86082
BT_Specific_MTBRv_GE_0002908|886238	0.00121742	4.94633	down	Rv3921c	Rv3921c	Cell wall and cell processes	Other membrane proteins	886238	unknown membrane protein	1.37789	1.53153	1.25215	-0.704903	-1.13344
BT_Specific_MTBRv_GE_0005147|886089	0.000477271	4.94457	down	Rv1026	Rv1026	Conserval hypotheticals	Adaptations and atypical conditions	886089	probable pppGpp-5'phosphohydrolase	0.946771	0.998002	0.910969	-1.17259	-1.53527
BT_Specific_MTBRv_GE_0021040,BT_Specific_MTBRv_GE_0022856,BT_Specific_MTBRv_GE_0022857,BT_Specific_MTBRv_GE_0022858|887015	0.000505647	2.12472	down	Rv0052	Rv0052	Conserved hypotheticals	Conserved hypotheticals	887015	conserved hypothetical protein	-0.321484	-0.303939	-0.158771	-1.34046	-1.35689
BT_Linker_Specific_MTBRv_GE_0041004,BT_Linker_Specific_MTBRv_GE_0026837,BT_Specific_MTBRv_GE_0041004,BT_Linker_Specific_MTBRv_GE_0020877,BT_Specific_MTBRv_GE_0026837,BT_Specific_MTBRv_GE_0020877,BT_Specific_MTBRv_GE_0000108|887008	0.000276617	2.99938	down	Rv0057	Rv0057	Conserved hypotheticals	Unknowns	887008	hypothetical protein	1.14426	1.23758	1.04357	-0.487357	-0.398363
BT_Linker_Specific_MTBRv_GE_0000928,BT_Specific_MTBRv_GE_0000928|887004	0.000719413	2.14748	down	Rv0060	Rv0060	Conserved hypotheticals	Unknowns	887004	hypothetical protein	0.0539308	0.117299	-0.0588069	-1.11551	-1.01484
BT_Specific_MTBRv_GE_0023945,BT_Linker_Specific_MTBRv_GE_0023945|886931	0.00684803	2.16315	down	Rv0100	Rv0100	Conserved hypotheticals	Unknowns	886931	hypothetical protein	0.573629	0.666	0.356701	-0.423529	-0.738521
BT_Specific_MTBRv_GE_0002902,BT_Linker_Specific_MTBRv_GE_0002902|886688	0.000942629	2.15848	down	Rv0240	Rv0240	Conserved hypotheticals	Unknowns	886688	hypothetical protein	-0.000383854	0.165824	0.0510106	-0.963589	-1.11214
BT_Operon_MTBRv_GE_0033,BT_Linker_Specific_MTBRv_GE_0001187,BT_Specific_MTBRv_GE_0001187|886586	0.000614733	2.12467	down	Rv0301	Rv0301	Conserved hypotheticals	Conserved hypotheticals	886586	conserved hypothetical protein	0.0226321	0.0638137	0.0242286	-0.957454	-1.14324
BT_Specific_MTBRv_GE_0003228|887301	0.00130831	2.07145	down	Rv0508	Rv0508	Conserved hypotheticals	Unknowns	887301	hypothetical protein	0.171855	0.212061	0.15796	-0.753909	-0.986118
BT_Specific_MTBRv_GE_0007014|887853	0.000614361	2.47241	down	Rv0597c	Rv0597c	Conserved hypotheticals	Conserved hypotheticals	887853	conserved hypothetical protein	-0.0975995	-0.146593	-0.0526957	-1.29989	-1.50987
BT_Specific_MTBRv_GE_0005476|885413	0.00682617	2.67238	down	Rv0862c	Rv0862c	Conserved hypotheticals	Conserved hypotheticals	885413	conserved hypothetical protein	-0.00392866	0.00392866	0.165174	-1.09496	-1.63118
BT_Specific_MTBRv_GE_0003058|885951	0.0146727	2.0606	down	Rv1115	Rv1115	Conserved hypotheticals	Unknowns	885951	hypothetical protein	0.691643	0.633324	0.607624	-0.127213	-0.67052
BT_Specific_MTBRv_GE_0000952|886656	0.00558793	2.00425	down	Rv1428c	Rv1428c	Conserved hypotheticals	Conserved hypotheticals	886656	conserved hypothetical protein	-0.0366127	-0.00750089	0.141552	-0.809055	-1.13211
BT_Specific_MTBRv_GE_0000082|3205095	0.00309579	2.23067	down	Rv1507A	Rv1507A	Conserved hypotheticals		3205095		0.819981	0.893435	0.710049	-0.500157	-0.199153
BT_Specific_MTBRv_GE_0002127|885430	0.00104024	2.44343	down	Rv1815	Rv1815	Conserved hypotheticals	Conserved hypotheticals	885430	conserved hypothetical protein	0.646251	0.44565	0.691362	-0.730247	-0.658728
BT_Specific_MTBRv_GE_0007416|885877	0.000173231	2.32547	down	Rv1835c	Rv1835c	Conserved hypotheticals	Conserved hypotheticals	885877	conserved hypothetical protein	-0.00254107	0.05899	0.00254107	-1.13663	-1.25909
BT_Specific_MTBRv_GE_0015261|888529	0.00162776	2.18834	down	Rv2047c	Rv2047c	Conserved hypotheticals	Conserved hypotheticals	888529	conserved hypothetical protein	0.350658	0.3254	0.438918	-0.633324	-0.883034
BT_Specific_MTBRv_GE_0010951,BT_Operon_MTBRv_GE_0041,BT_Linker_Specific_MTBRv_GE_0010951|888770	0.000736556	2.27011	down	Rv2142c	Rv2142c	Conserved hypotheticals	Unknowns	888770	hypothetical protein	0.450439	0.631899	0.441621	-0.647799	-0.701755
BT_Specific_MTBRv_GE_0015662|3205077	0.00280595	2.05836	down	Rv2160A	Rv2160A	Conserved hypotheticals		3205077		-0.00902176	0.141046	-0.16599	-1.05696	-1.04867
BT_Specific_MTBRv_GE_0001269|888945	0.000553954	2.00711	down	Rv2824c	Rv2824c	Conserved hypotheticals	Unknowns	888945	hypothetical protein	-0.0526516	0.0239384	0.0384843	-0.931777	-1.07195
BT_Specific_MTBRv_GE_0002693|887742	0.00623092	2.43117	down	Rv2826c	Rv2826c	Conserved hypotheticals	Unknowns	887742	hypothetical protein	-0.175072	-0.139405	-0.1717	-1.19538	-1.69204
BT_Specific_MTBRv_GE_0003878|888473	0.00918644	2.373	down	Rv3480c	Rv3480c	Conserved hypotheticals	Conserved hypotheticals	888473	conserved hypothetical protein	0.0529847	0.0449529	0.0323863	-0.925614	-1.48092
BT_Specific_MTBRv_GE_0024809|888486	0.000525338	2.15319	down	Rv3542c	Rv3542c	Conserved hypotheticals	Unknowns	888486	hypothetical protein	-0.0578148	-0.0536625	0.0423634	-1.05647	-1.20255
BT_Linker_Specific_MTBRv_GE_0000279,BT_Specific_MTBRv_GE_0000279|886470	3.59678e-05	2.32362	down	wbbL2	Rv1525	Conserved hypotheticals	Sugar nucleotides	886470	dTDP-rhamnosyl transferase	0.707638	0.772894	0.709849	-0.467741	-0.50475
BT_Linker_Specific_MTBRv_GE_0000398,BT_Specific_MTBRv_GE_0000398|888718	0.0064829	3.31732	down	maf	Rv3282	Conserved hypotheticals	Conserved hypotheticals	888718	conserved hypothetical protein	0.0235071	-0.0235071	0.0474615	-1.37515	-2.05324
BT_Specific_MTBRv_GE_0007988,BT_Linker_Specific_MTBRv_GE_0007988,BT_Specific_MTBRv_GE_0002403,BT_Specific_MTBRv_GE_0002402,BT_Linker_Specific_MTBRv_GE_0002403,BT_Specific_MTBRv_GE_0011750,BT_Linker_Specific_MTBRv_GE_0002402|887088	0.00020119	2.68691	down	Rv0004	Rv0004	Conserved hypotheticals	Conserved hypotheticals	887088	conserved hypothetical protein	0.294571	0.397202	0.253092	-1.15515	-1.06684
BT_Linker_Specific_MTBRv_GE_0025477,BT_Linker_Specific_MTBRv_GE_0012639,BT_Specific_MTBRv_GE_0025477,BT_Specific_MTBRv_GE_0025478,BT_Specific_MTBRv_GE_0012639,BT_Specific_MTBRv_GE_0004542,BT_Linker_Specific_MTBRv_GE_0025478|887006	1.35239e-05	5.77838	down	Rv0059	Rv0059	Conserved hypotheticals	Unknowns	887006	hypothetical protein	0.0150728	0.0134001	-0.008214	-2.58471	-2.46311
BT_Specific_MTBRv_GE_0005214,BT_Linker_Specific_MTBRv_GE_0005214|886976	0.000896843	2.66238	down	Rv0074	Rv0074	Conserved hypotheticals	Conserved hypotheticals	886976	conserved hypothetical protein	0.29716	0.379364	0.247156	-0.98022	-1.22942
BT_Specific_MTBRv_GE_0001045,BT_Linker_Specific_MTBRv_GE_0001045|886795	0.000180637	2.75713	down	Rv0177	Rv0177	Conserved hypotheticals	Conserved hypotheticals	886795	conserved hypothetical protein	0.395405	0.433254	0.444956	-0.957202	-1.12006
BT_Specific_MTBRv_GE_0000358,BT_Linker_Specific_MTBRv_GE_0000358|886788	0.00362999	3.2195	down	Rv0181c	Rv0181c	Conserved hypotheticals	Conserved hypotheticals	886788	conserved hypothetical protein	-0.056644	-0.110237	-0.137908	-1.51981	-2.05706
BT_Specific_MTBRv_GE_0001865|886782	6.89302e-05	2.01758	down	Rv0185	Rv0185	Conserved hypotheticals	Conserved hypotheticals	886782	conserved hypothetical protein	-0.0544062	-0.023056	-0.105094	-1.06243	-1.08453
BT_Specific_MTBRv_GE_0004636|886689	0.00172124	2.12844	down	Rv0239	Rv0239	Conserved hypotheticals	Conserved hypotheticals	886689	conserved hypothetical protein	0.286336	0.328721	0.164225	-0.724189	-0.935881
BT_Linker_Specific_MTBRv_GE_0003657,BT_Specific_MTBRv_GE_0003657|886669	5.6801e-05	2.97041	down	Rv0250c	Rv0250c	Conserved hypotheticals	Unknowns	886669	hypothetical protein	0.0168991	-0.0168991	-0.0174036	-1.63558	-1.51735
BT_Specific_MTBRv_GE_0004102|886377	0.00581941	2.12685	down	Rv0421c	Rv0421c	Conserved hypotheticals	Unknowns	886377	hypothetical protein	-0.188309	-0.133784	-0.133887	-1.0365	-1.44492
BT_Linker_Specific_MTBRv_GE_0001010,BT_Specific_MTBRv_GE_0001010|886374	3.1938e-05	2.47551	down	Rv0424c	Rv0424c	Conserved hypotheticals	Unknowns	886374	hypothetical protein	-0.0903399	-0.105746	-0.0266583	-1.37339	-1.39055
BT_Specific_MTBRv_GE_0002228|886360	7.72736e-05	2.18132	down	Rv0434	Rv0434	Conserved hypotheticals	Conserved hypotheticals	886360	conserved hypothetical protein	0.143902	0.129262	0.192688	-1.00657	-0.933261
BT_Linker_Specific_MTBRv_GE_0001686,BT_Specific_MTBRv_GE_0001686|3205059	3.96198e-05	2.76309	down	Rv0470A	Rv0470A	Conserved hypotheticals		3205059		-0.0315728	0.062923	0.0315728	-1.46381	-1.42681
BT_Linker_Specific_MTBRv_GE_0004709,BT_Specific_MTBRv_GE_0004709|887161	0.000776943	2.5893	down	Rv0481c	Rv0481c	Conserved hypotheticals	Unknowns	887161	hypothetical protein	0.902129	0.967788	0.748701	-0.566612	-0.432771
BT_Specific_MTBRv_GE_0007365|887162	0.000183682	2.23074	down	Rv0487	Rv0487	Conserved hypotheticals	Conserved hypotheticals	887162	conserved hypothetical protein	-0.296554	-0.237849	-0.172114	-1.36573	-1.42033
BT_Specific_MTBRv_GE_0012575|887238	0.00277701	2.66233	down	Rv0498	Rv0498	Conserved hypotheticals	Conserved hypotheticals	887238	conserved hypothetical protein	0.326899	0.371547	0.285967	-0.881426	-1.28768
BT_Specific_MTBRv_GE_0011524|887243	0.000129	2.80659	down	Rv0499	Rv0499	Conserved hypotheticals	Unknowns	887243	hypothetical protein	0.436291	0.372679	0.304854	-1.07615	-1.15894
BT_Specific_MTBRv_GE_0002539|887509	0.00171174	2.05172	down	Rv0546c	Rv0546c	Conserved hypotheticals	Conserved hypotheticals	887509	conserved hypothetical protein	0.946355	0.916454	0.776375	-0.0652075	-0.24901
BT_Specific_MTBRv_GE_0002288|888292	0.000330244	2.47716	down	Rv0690c	Rv0690c	Conserved hypotheticals	Unknowns	888292	hypothetical protein	-0.0204287	-0.027359	-0.156737	-1.3234	-1.43033
BT_Specific_MTBRv_GE_0000638,BT_Linker_Specific_MTBRv_GE_0000638|888314	0.0023217	2.24097	down	Rv0695	Rv0695	Conserved hypotheticals	Conserved hypotheticals	888314	conserved hypothetical protein	1.15706	1.19512	1.21719	0.18366	-0.132317
BT_Specific_MTBRv_GE_0009854|888899	0.000151248	2.15582	down	Rv0775	Rv0775	Conserved hypotheticals	Conserved hypotheticals	888899	conserved hypothetical protein	0.0204403	0.0957005	-0.0204403	-1.0921	-1.06058
BT_Specific_MTBRv_GE_0012858|885255	0.000506664	3.32908	down	Rv0839	Rv0839	Conserved hypotheticals	Conserved hypotheticals	885255	conserved hypothetical protein	-0.0033927	-0.0983634	-0.0595288	-1.65385	-1.92391
BT_Specific_MTBRv_GE_0003165|885230	0.0185109	2.67064	down	Rv0965c	Rv0965c	Conserved hypotheticals	Conserved hypotheticals	885230	conserved hypothetical protein	0.602148	0.797907	0.465559	-0.424277	-1.16635
BT_Specific_MTBRv_GE_0002421|885043	0.000982466	2.19684	down	Rv0966c	Rv0966c	Conserved hypotheticals	Conserved hypotheticals	885043	conserved hypothetical protein	0.574444	0.532083	0.362906	-0.680272	-0.61097
BT_Specific_MTBRv_GE_0003914|886266	1.34148e-05	2.18757	down	Rv1000c	Rv1000c	Conserved hypotheticals		886266		-0.00280094	0.00280094	-0.0351696	-1.15964	-1.12247
BT_Specific_MTBRv_GE_0007566|888234	0.000542322	3.14131	down	Rv1006	Rv1006	Conserved hypotheticals	Unknowns	888234	hypothetical protein	1.18477	1.29228	1.09558	-0.361748	-0.559229
BT_Specific_MTBRv_GE_0004407|886052	0.0047976	2.07658	down	Rv1021	Rv1021	Conserved hypotheticals	Conserved hypotheticals	886052	conserved hypothetical protein	0.669613	0.85248	0.482248	-0.359238	-0.41295
BT_Specific_MTBRv_GE_0016559|885986	0.000895726	3.34537	down	Rv1171	Rv1171	Conserved hypotheticals	Unknowns	885986	hypothetical protein	0.917158	0.980183	0.80014	-0.694628	-0.991381
BT_Specific_MTBRv_GE_0005234|887058	0.000101381	2.53939	down	Rv1265	Rv1265	Conserved hypotheticals	Unknowns	887058	hypothetical protein	-0.0294132	0.0829678	0.0185766	-1.28868	-1.3522
BT_Specific_MTBRv_GE_0007830|886994	0.00157947	3.5917	down	Rv1289	Rv1289	Conserved hypotheticals	Unknowns	886994	hypothetical protein	0.276288	0.457037	0.122915	-1.41087	-1.70763
BT_Specific_MTBRv_GE_0004872|886531	0.00083549	3.11567	down	Rv1480	Rv1480	Conserved hypotheticals	Conserved hypotheticals	886531	conserved hypothetical protein	-0.11506	0.0758605	-0.0673928	-1.54945	-1.8007
BT_Specific_MTBRv_GE_0003324|886486	0.000926028	5.09022	down	Rv1502	Rv1502	Conserved hypotheticals	Unknowns	886486	hypothetical protein	0.400518	0.542858	0.177495	-1.82418	-2.12403
BT_Specific_MTBRv_GE_0003473|886488	0.00499906	4.30868	down	Rv1503c	Rv1503c	Conserved hypotheticals	Conserved hypotheticals	886488	conserved hypothetical protein	1.36403	1.41413	1.26642	-0.387275	-1.13083
BT_Specific_MTBRv_GE_0008407|886481	2.04327e-05	3.01384	down	Rv1504c	Rv1504c	Conserved hypotheticals	Conserved hypotheticals	886481	conserved hypothetical protein	0.383986	0.334092	0.412318	-1.2359	-1.19371
BT_Linker_Specific_MTBRv_GE_0000091,BT_Specific_MTBRv_GE_0000091|886483	0.00127514	3.97028	down	Rv1505c	Rv1505c	Conserved hypotheticals	Conserved hypotheticals	886483	conserved hypothetical protein	1.35887	1.48439	1.28032	-0.813902	-0.415523
BT_Specific_MTBRv_GE_0001995|886479	0.000280685	7.37666	down	Rv1506c	Rv1506c	Conserved hypotheticals	Unknowns	886479	hypothetical protein	1.03913	1.12296	1.01659	-1.63647	-2.01034
BT_Specific_MTBRv_GE_0000478|886477	0.00135319	2.20331	down	Rv1507c	Rv1507c	Conserved hypotheticals	Unknowns	886477	hypothetical protein	1.27448	1.39891	1.13738	0.138768	0.122399
BT_Specific_MTBRv_GE_0003265|886404	0.00129211	2.18832	down	Rv1540	Rv1540	Conserved hypotheticals	Conserved hypotheticals	886404	conserved hypothetical protein	-0.131315	-0.12735	-0.0781012	-1.11765	-1.36652
BT_Specific_MTBRv_GE_0008608|886398	0.00030522	2.63282	down	Rv1545	Rv1545	Conserved hypotheticals	Unknowns	886398	hypothetical protein	0.397739	0.44934	0.310506	-0.943441	-1.07805
BT_Specific_MTBRv_GE_0001771|886394	0.00262848	2.0558	down	Rv1546	Rv1546	Conserved hypotheticals	Conserved hypotheticals	886394	conserved hypothetical protein	1.14704	1.19271	0.930281	0.103429	-0.00281572
BT_Specific_MTBRv_GE_0004952|886341	0.00315294	3.98574	down	Rv1571	Rv1571	Conserved hypotheticals	Conserved hypotheticals	886341	conserved hypothetical protein	0.727866	0.937668	0.660547	-0.949557	-1.48942
BT_Specific_MTBRv_GE_0002260|885649	0.000278662	2.85016	down	Rv1632c	Rv1632c	Conserved hypotheticals	Unknowns	885649	hypothetical protein	1.33796	1.1859	1.31958	-0.170533	-0.289255
BT_Specific_MTBRv_GE_0001829|885642	0.0011574	2.30246	down	Rv1639c	Rv1639c	Conserved hypotheticals	Conserved hypotheticals	885642	conserved hypothetical protein	0.358931	0.485113	0.231038	-0.811893	-0.877734
BT_Specific_MTBRv_GE_0002297|885122	0.000895777	2.59085	down	Rv1711	Rv1711	Conserved hypotheticals	Conserved hypotheticals	885122	conserved hypothetical protein	0.451627	0.359358	0.223533	-0.953049	-1.10412
BT_Specific_MTBRv_GE_0004797|885313	0.00142896	2.71243	down	Rv1752	Rv1752	Conserved hypotheticals	Unknowns	885313	hypothetical protein	1.06216	1.00911	1.02992	-0.23934	-0.572379
BT_Specific_MTBRv_GE_0001799|885797	3.89184e-05	13.0972	down	Rv1870c	Rv1870c	Conserved hypotheticals	Unknowns	885797	hypothetical protein	0.31125	0.404692	0.319947	-3.24687	-3.48491
BT_Specific_MTBRv_GE_0002920|885804	0.00192796	2.24162	down	Rv1871c	Rv1871c	Conserved hypotheticals	Unknowns	885804	hypothetical protein	0.151055	0.238474	0.031723	-0.914364	-1.13388
BT_Specific_MTBRv_GE_0001290|885976	2.23564e-05	4.21753	down	Rv1947	Rv1947	Conserved hypotheticals	Unknowns	885976	hypothetical protein	0.0622933	0.16317	0.0565283	-1.9889	-1.9759
BT_Linker_Specific_MTBRv_GE_0012565,BT_Specific_MTBRv_GE_0012565|888925	0.000542143	2.60416	down	Rv2009	Rv2009	Conserved hypotheticals	Conserved hypotheticals	888925	conserved hypothetical protein	-0.0732212	0.056716	-0.0437908	-1.49554	-1.30629
BT_Linker_Specific_MTBRv_GE_0004573,BT_Specific_MTBRv_GE_0004573,BT_Operon_MTBRv_GE_0050|888933	1.40938e-05	3.24547	down	Rv2010	Rv2010	Conserved hypotheticals	Conserved hypotheticals	888933	conserved hypothetical protein	-0.0551171	0.00749445	-0.026382	-1.69468	-1.75151
BT_Specific_MTBRv_GE_0001958|888608	0.00111396	3.421	down	Rv2052c	Rv2052c	Conserved hypotheticals	Unknowns	888608	hypothetical protein	-0.253983	-0.258844	-0.181473	-1.81978	-2.19192
BT_Specific_MTBRv_GE_0007781|887350	0.00269596	2.08713	down	Rv2084	Rv2084	Conserved hypotheticals	Unknowns	887350	hypothetical protein	0.30719	0.415066	0.279443	-0.590841	-0.8644
BT_Specific_MTBRv_GE_0003769|887273	7.15325e-05	4.60823	down	Rv2135c	Rv2135c	Conserved hypotheticals	Conserved hypotheticals	887273	conserved hypothetical protein	-0.00827217	0.0910645	0.00827217	-2.09586	-2.25186
BT_Specific_MTBRv_GE_0000814|888127	2.5961e-05	2.38693	down	Rv2148c	Rv2148c	Conserved hypotheticals	Conserved hypotheticals	888127	conserved hypothetical protein	0.093843	0.0808873	0.0303006	-1.16832	-1.2053
BT_Specific_MTBRv_GE_0002709|887575	0.00133355	6.20762	down	Rv2189c	Rv2189c	Conserved hypotheticals	Unknowns	887575	hypothetical protein	1.18634	1.32598	1.14311	-1.12969	-1.70145
BT_Specific_MTBRv_GE_0003929|888231	0.00261199	2.61183	down	Rv2230c	Rv2230c	Conserved hypotheticals	Conserved hypotheticals	888231	conserved hypothetical protein	0.179178	0.239023	0.00808048	-1.08373	-1.4022
BT_Specific_MTBRv_GE_0007902|888603	4.72521e-07	4.79816	down	Rv2248	Rv2248	Conserved hypotheticals	Conserved hypotheticals	888603	conserved hypothetical protein	0.183414	0.155783	0.190025	-2.08616	-2.086
BT_Specific_MTBRv_GE_0001388|888069	0.000468323	2.96054	down	Rv2257c	Rv2257c	Conserved hypotheticals	Unknowns	888069	hypothetical protein	0.193987	0.0957961	0.185298	-1.29396	-1.52103
BT_Specific_MTBRv_GE_0000095|888958	0.00074552	3.78417	down	Rv2336	Rv2336	Conserved hypotheticals	Unknowns	888958	hypothetical protein	0.649108	0.819506	0.654919	-1.36451	-1.05975
BT_Specific_MTBRv_GE_0019621|885259	0.000468303	6.50749	down	Rv2365c	Rv2365c	Conserved hypotheticals	Conserved hypotheticals	885259	conserved hypothetical protein	-0.235399	-0.152765	-0.196379	-2.68371	-3.11019
BT_Specific_MTBRv_GE_0000724,BT_Linker_Specific_MTBRv_GE_0000724|885989	0.00095501	3.35849	down	Rv2367c	Rv2367c	Conserved hypotheticals	Conserved hypotheticals	885989	conserved hypothetical protein	-0.0682435	0.00124884	-0.2028	-1.69231	-1.98318
BT_Specific_MTBRv_GE_0011497|885692	0.00167756	7.15371	down	Rv2417c	Rv2417c	Conserved hypotheticals	Conserved hypotheticals	885692	conserved hypothetical protein	0.746999	0.927722	0.640099	-1.74741	-2.38676
BT_Specific_MTBRv_GE_0000476|885304	0.00507255	2.35302	down	Rv2418c	Rv2418c	Conserved hypotheticals	Unknowns	885304	hypothetical protein	1.10977	1.26556	0.93295	0.0171916	-0.280699
BT_Specific_MTBRv_GE_0003344|885858	0.00932238	2.16571	down	Rv2452c	Rv2452c	Conserved hypotheticals	Unknowns	885858	hypothetical protein	0.0844231	0.250536	-0.0844231	-0.846045	-1.21661
BT_Specific_MTBRv_GE_0000655|888606	0.000169889	3.59935	down	Rv2474c	Rv2474c	Conserved hypotheticals	Unknowns	888606	hypothetical protein	0.0137839	-0.0137839	0.0311589	-1.7341	-1.9406
BT_Specific_MTBRv_GE_0004923|887793	0.00488648	2.13605	down	Rv2475c	Rv2475c	Conserved hypotheticals	Conserved hypotheticals	887793	conserved hypothetical protein	-0.209763	-0.415989	-0.0915642	-1.22788	-1.44023
BT_Specific_MTBRv_GE_0022847|887855	0.000296946	2.08966	down	Rv2551c	Rv2551c	Conserved hypotheticals	Unknowns	887855	hypothetical protein	-0.29027	-0.165637	-0.275762	-1.33426	-1.28005
BT_Specific_MTBRv_GE_0002787|887426	0.000326769	2.8649	down	Rv2630	Rv2630	Conserved hypotheticals	Unknowns	887426	hypothetical protein	0.103108	0.198482	0.132032	-1.27746	-1.47043
BT_Specific_MTBRv_GE_0011472|887734	0.00102301	2.36655	down	Rv2680	Rv2680	Conserved hypotheticals	Conserved hypotheticals	887734	conserved hypothetical protein	-0.0599194	-0.164136	0.0881033	-1.25918	-1.31703
BT_Specific_MTBRv_GE_0005760|887708	0.000433356	3.25516	down	Rv2681	Rv2681	Conserved hypotheticals	Conserved hypotheticals	887708	conserved hypothetical protein	0.0373626	-0.0106883	0.0106883	-1.55911	-1.82144
BT_Specific_MTBRv_GE_0003220|887802	1.63251e-05	2.3825	down	Rv2752c	Rv2752c	Conserved hypotheticals	Conserved hypotheticals	887802	conserved hypothetical protein	-0.202596	-0.159775	-0.176655	-1.40749	-1.45681
BT_Linker_Specific_MTBRv_GE_0003326,BT_Specific_MTBRv_GE_0003326|888263	4.85709e-06	2.90428	down	Rv2758c	Rv2758c	Conserved hypotheticals	Conserved hypotheticals	888263	conserved hypothetical protein	0.260552	0.278997	0.271493	-1.29303	-1.24263
BT_Specific_MTBRv_GE_0000472,BT_Linker_Specific_MTBRv_GE_0000472|887705	2.13408e-05	2.91813	down	Rv2760c	Rv2760c	Conserved hypotheticals	Conserved hypotheticals	887705	conserved hypothetical protein	0.499636	0.564802	0.482438	-1.03752	-1.02131
BT_Specific_MTBRv_GE_0005993|887698	1.34805e-05	3.91247	down	Rv2762c	Rv2762c	Conserved hypotheticals	Unknowns	887698	hypothetical protein	0.0169523	0.0832107	0.10205	-1.88237	-1.91898
BT_Specific_MTBRv_GE_0001360|888434	3.11821e-05	2.22255	down	Rv2771c	Rv2771c	Conserved hypotheticals	Unknowns	888434	hypothetical protein	0.0424237	0.0148473	-0.0148473	-1.11401	-1.16213
BT_Specific_MTBRv_GE_0004951|888506	0.0106246	2.07045	down	Rv2817c	Rv2817c	Conserved hypotheticals	Conserved hypotheticals	888506	conserved hypothetical protein	0.580207	0.6562	0.407173	-0.712904	-0.291262
BT_Xhyb_MTBRv_GE_0002118|887749	0.000227386	3.06813	down	Rv2828c	Rv2828c	Conserved hypotheticals	Conserved hypotheticals	887749	conserved hypothetical protein	-0.0786266	0.0498753	-0.018858	-1.55403	-1.71244
BT_Specific_MTBRv_GE_0002131|887664	0.000554337	2.18847	down	Rv2851c	Rv2851c	Conserved hypotheticals	Conserved hypotheticals	887664	conserved hypothetical protein	-0.186462	-0.13927	-0.125119	-1.1896	-1.37081
BT_Specific_MTBRv_GE_0004197|888507	0.0010732	2.35262	down	Rv2898c	Rv2898c	Conserved hypotheticals	Conserved hypotheticals	888507	conserved hypothetical protein	0.681588	0.776563	0.560283	-0.487504	-0.635405
BT_Specific_MTBRv_GE_0002471|888605	5.69129e-05	2.90336	down	Rv2901c	Rv2901c	Conserved hypotheticals	Unknowns	888605	hypothetical protein	-0.110451	-0.0511718	-0.104117	-1.57468	-1.67793
BT_Specific_MTBRv_GE_0006390|888083	0.00042348	2.07627	down	Rv2915c	Rv2915c	Conserved hypotheticals	Conserved hypotheticals	888083	conserved hypothetical protein	0.182248	0.234943	0.0993144	-0.836725	-0.92693
BT_Specific_MTBRv_GE_0001490|887383	0.00661279	3.03636	down	Rv2974c	Rv2974c	Conserved hypotheticals	Conserved hypotheticals	887383	conserved hypothetical protein	-0.124203	0.160023	0.0150337	-1.30092	-1.86986
BT_Specific_MTBRv_GE_0011490|887176	0.00294845	4.1255	down	Rv2990c	Rv2990c	Conserved hypotheticals	Unknowns	887176	hypothetical protein	1.06167	0.984697	1.18272	-0.678231	-1.25818
BT_Specific_MTBRv_GE_0002510|888640	0.000126933	3.69894	down	Rv3037c	Rv3037c	Conserved hypotheticals	Unknowns	888640	hypothetical protein	0.04285	0.0877557	0.0343375	-1.7385	-1.92576
BT_Specific_MTBRv_GE_0005592|888798	0.00218445	3.49791	down	Rv3103c	Rv3103c	Conserved hypotheticals	Unknowns	888798	hypothetical protein	-0.00223923	0.00223923	-0.0205078	-1.5691	-2.05756
BT_Specific_MTBRv_GE_0003015|887931	0.000578542	8.44353	down	Rv3212	Rv3212	Conserved hypotheticals	Unknowns	887931	hypothetical protein	-0.36805	-0.385209	-0.0998983	-3.15017	-3.5743
BT_Specific_MTBRv_GE_0001251|888749	0.00195134	2.93073	down	Rv3231c	Rv3231c	Conserved hypotheticals	Unknowns	888749	hypothetical protein	1.32771	1.42225	1.24123	-0.0402365	-0.401489
BT_Specific_MTBRv_GE_0002433|888130	0.00693659	3.12833	down	Rv3361c	Rv3361c	Conserved hypotheticals	Conserved hypotheticals	888130	conserved hypothetical protein	0.946428	0.990299	0.772651	-0.430785	-1.05375
BT_Specific_MTBRv_GE_0005502|888066	0.000128885	2.96877	down	Rv3376	Rv3376	Conserved hypotheticals	Conserved hypotheticals	888066	conserved hypothetical protein	0.508574	0.558795	0.398697	-1.08051	-1.08184
BT_Linker_Specific_MTBRv_GE_0000564,BT_Specific_MTBRv_GE_0000564|888382	0.00151554	2.09474	down	Rv3491	Rv3491	Conserved hypotheticals	Unknowns	888382	hypothetical protein	0.0474668	0.103966	0.0470891	-1.12382	-0.877371
BT_Specific_MTBRv_GE_0004401|888381	0.000299195	3.81834	down	Rv3492c	Rv3492c	Conserved hypotheticals	Conserved hypotheticals	888381	conserved hypothetical protein	0.096715	0.097929	-0.01546	-1.75647	-1.98996
BT_Specific_MTBRv_GE_0004758|888379	0.000304264	3.6392	down	Rv3493c	Rv3493c	Conserved hypotheticals	Unknowns	888379	hypothetical protein	-0.00682354	0.0728912	0.00682354	-1.71692	-1.96172
BT_Specific_MTBRv_GE_0002241|885469	0.000395095	2.42886	down	Rv3611	Rv3611	Conserved hypotheticals	Unknowns	885469	hypothetical protein	0.141803	0.181063	0.0416458	-1.22419	-1.09335
BT_Specific_MTBRv_GE_0002537|885217	0.000160204	2.35937	down	Rv3647c	Rv3647c	Conserved hypotheticals	Unknowns	885217	hypothetical protein	0.35542	0.347478	0.291616	-0.967038	-0.846752
BT_Specific_MTBRv_GE_0001788|885623	5.18011e-05	2.00221	down	Rv3691	Rv3691	Conserved hypotheticals	Unknowns	885623	hypothetical protein	0.182308	0.194376	0.198409	-0.772293	-0.847493
BT_Specific_MTBRv_GE_0002536|885587	0.000357009	3.17341	down	Rv3707c	Rv3707c	Conserved hypotheticals	Conserved hypotheticals	885587	conserved hypothetical protein	0.141366	0.277486	0.259742	-1.34252	-1.53715
BT_Specific_MTBRv_GE_0004791|886193	0.000644428	3.58087	down	Rv3856c	Rv3856c	Conserved hypotheticals	Conserved hypotheticals	886193	conserved hypothetical protein	0.262831	0.30648	0.146913	-1.45898	-1.74415
BT_Specific_MTBRv_GE_0002506|886197	0.000709094	2.70829	down	Rv3863	Rv3863	Conserved hypotheticals	Unknowns	886197	hypothetical protein	0.140469	0.217457	0.0451617	-1.40403	-1.20201
BT_Specific_MTBRv_GE_0009098|886255	0.000945684	6.701	down	Rv3920c	Rv3920c	Conserved hypotheticals	Conserved hypotheticals	886255	conserved hypothetical protein	0.482868	0.559649	0.570652	-1.93121	-2.4821
BT_Specific_MTBRv_GE_0001331|888121	4.03999e-05	2.21716	down	yfiH	Rv2149c	Conserved hypotheticals	Conserved hypotheticals	888121	YFIH_STRGR P45496	-0.0248346	0.0248346	0.0384464	-1.15922	-1.11257
BT_Specific_MTBRv_GE_0004806|886253	0.000877814	2.23113	down	carB	Rv1384	DNA metabolism and repair	Pyrimidine ribonucleotide biosynthesis	886253	carbamoyl-phosphate synthase subunit	-0.0188105	0.046047	0.151964	-1.02191	-1.17417
BT_Specific_MTBRv_GE_0002389|888278	0.00110774	2.29842	down	hsdM	Rv2756c	DNA metabolism and repair	DNA replication, repair, recombination and restriction/modification	888278	type I restriction/modification system DNA	0.708527	0.617895	0.542425	-0.479042	-0.676342
BT_Specific_MTBRv_GE_0005651|886077	0.00416999	2.17597	down	mfd	Rv1020	DNA metabolism and repair	DNA replication, repair, recombination and restriction/modification	886077	transcription-repair coupling factor	0.0458436	0.120825	-0.0160995	-0.894711	-1.24822
BT_Specific_MTBRv_GE_0004168|887287	0.000135984	2.27103	down	radA	Rv3585	DNA metabolism and repair	DNA replication, repair, recombination and restriction/modification	887287	probable DNA repair RadA homologue	-0.141829	-0.165291	-0.0862765	-1.2665	-1.36246
BT_Specific_MTBRv_GE_0002637|888004	0.0223534	2.65026	down	recB	Rv0630c	DNA metabolism and repair	DNA replication, repair, recombination and restriction/modification	888004	exodeoxyribonuclease V	0.103024	0.155609	0.167676	-0.832325	-1.69573
BT_Specific_MTBRv_GE_0003535|887418	0.00147566	2.17813	down	ruvC	Rv2594c	DNA metabolism and repair	DNA replication, repair, recombination and restriction/modification	887418	Holliday junction resolvase, endodeoxyribonuclease	0.171846	0.120489	0.0764623	-1.12432	-0.876005
BT_Specific_MTBRv_GE_0009462|885116	0.000389204	2.13603	down	Rv1710	Rv1710	DNA metabolism and repair	Conserved hypotheticals	885116	conserved hypothetical protein	0.375144	0.479855	0.326177	-0.727252	-0.675168
BT_Specific_MTBRv_GE_0001140|887777	0.00122773	2.22083	down	dfrA	Rv2763c	DNA metabolism and repair	Folic acid	887777	dihydrofolate reductase	0.547698	0.515751	0.416571	-0.549445	-0.766068
BT_Specific_MTBRv_GE_0013345|888547	0.00409284	2.14809	down	dinF	Rv2836c	DNA metabolism and repair	DNA replication, repair, recombination and restriction/modification	888547	DNA-damage-inducible protein F	-0.190157	-0.240103	-0.0796337	-1.10697	-1.43907
BT_Specific_MTBRv_GE_0001651,BT_Specific_MTBRv_GE_0005882,BT_Linker_Specific_MTBRv_GE_0005882,BT_Specific_MTBRv_GE_0001165,BT_Linker_Specific_MTBRv_GE_0001651,BT_Specific_MTBRv_GE_0003444|887009	6.10992e-05	3.37204	down	dnaB	Rv0058	DNA metabolism and repair	DNA replication, repair, recombination and restriction/modification	887009	DNA helicase (contains intein)	0.0667596	0.0461583	-0.0461583	-1.69312	-1.76962
BT_Specific_MTBRv_GE_0000608,BT_Linker_Specific_MTBRv_GE_0000608|886392	0.000130319	2.65529	down	dnaE	Rv1547	DNA metabolism and repair	DNA replication, repair, recombination and restriction/modification	886392	DNA polymerase III, [alpha] subunit	0.0683346	0.0611515	-0.0611515	-1.3981	-1.37408
BT_Specific_MTBRv_GE_0010843|885088	7.11739e-05	3.14373	down	dnaQ	Rv3711c	DNA metabolism and repair	DNA replication, repair, recombination and restriction/modification	885088	DNA polymerase III [epsilon] chain	0.166531	0.213501	0.239342	-1.50629	-1.38575
BT_Specific_MTBRv_GE_0006893|887736	0.000298021	4.34397	down	helY	Rv2092c	DNA metabolism and repair	DNA replication, repair, recombination and restriction/modification	887736	probable helicase, Ski2 subfamily	-0.0208554	-0.00122786	0.00122786	-1.98011	-2.27182
BT_Specific_MTBRv_GE_0002331|887695	0.00152922	4.85871	down	hsdS	Rv2761c	DNA metabolism and repair	Unknowns	887695	hypothetical protein	0.0829456	0.0708158	0.13536	-1.91296	-2.45544
BT_Specific_MTBRv_GE_0000696|887937	0.0102827	2.19787	down	nei	Rv3297	DNA metabolism and repair	DNA replication, repair, recombination and restriction/modification	887937	probable endonuclease VIII	-0.281384	-0.0744441	-0.152183	-1.06349	-1.54739
BT_Specific_MTBRv_GE_0001861|887326	0.00164083	2.6166	down	pyrD	Rv2139	DNA metabolism and repair	Pyrimidine ribonucleotide biosynthesis	887326	dihydroorotate dehydrogenase	0.351903	0.274195	0.229345	-0.94384	-1.26125
BT_Specific_MTBRv_GE_0000232|886443	6.3227e-05	3.53807	down	pyrE	Rv0382c	DNA metabolism and repair	Pyrimidine ribonucleotide biosynthesis	886443	probable uridine 5'-monophosphate synthase	0.105531	0.195594	0.049511	-1.69251	-1.71966
BT_Specific_MTBRv_GE_0013636|886763	0.000881137	2.74779	down	pyrF	Rv1385	DNA metabolism and repair	Pyrimidine ribonucleotide biosynthesis	886763	orotidine 5'-phosphate decarboxylase	0.228848	0.24473	0.249792	-1.36179	-1.07252
BT_Specific_MTBRv_GE_0002163|887709	0.000313289	2.88403	down	pyrH	Rv2883c	DNA metabolism and repair	Pyrimidine ribonucleotide biosynthesis	887709	uridylate kinase	0.782988	0.810036	0.625596	-0.748569	-0.828522
BT_Specific_MTBRv_GE_0011404|887439	0.00461166	3.52477	down	recG	Rv2973c	DNA metabolism and repair	DNA replication, repair, recombination and restriction/modification	887439	ATP-dependent DNA helicase	-0.315048	-0.196042	-0.0668693	-2.30308	-1.71729
BT_Specific_MTBRv_GE_0004770|888173	0.000712697	2.88216	down	ruvB	Rv2592c	DNA metabolism and repair	DNA replication, repair, recombination and restriction/modification	888173	Holliday junction binding protein	-0.161882	-0.28287	-0.0763249	-1.60479	-1.79689
BT_Specific_MTBRv_GE_0014212|885561	0.00239882	2.37184	down	Rv0938	Rv0938	DNA metabolism and repair	Conserved hypotheticals	885561	conserved hypothetical protein	-0.166388	-0.158725	-0.164112	-1.23499	-1.58318
BT_Specific_MTBRv_GE_0001714|887080	9.55889e-05	2.4978	down	Rv1251c	Rv1251c	DNA metabolism and repair	Unknowns	887080	hypothetical protein	0.83692	0.79996	0.72627	-0.506254	-0.559624
BT_Linker_Specific_MTBRv_GE_0000723,BT_Specific_MTBRv_GE_0000723|885083	0.00187159	3.44398	down	Rv1709	Rv1709	DNA metabolism and repair	Conserved hypotheticals	885083	conserved hypothetical protein	0.896656	0.923649	0.799918	-0.691009	-1.13033
BT_Linker_Specific_MTBRv_GE_0000347,BT_Specific_MTBRv_GE_0000347|885891	0.000133306	2.56967	down	Rv2435c	Rv2435c	DNA metabolism and repair	Unknowns	885891	hypothetical protein	1.58671	1.59003	1.49792	0.147348	0.245923
BT_Specific_MTBRv_GE_0001207|887490	0.00198438	2.47115	down	Rv2554c	Rv2554c	DNA metabolism and repair	Unknowns	887490	hypothetical protein	-0.193619	-0.170773	-0.0931978	-1.62038	-1.29505
BT_Specific_MTBRv_GE_0002772|885586	0.000309827	2.90414	down	Rv3752c	Rv3752c	DNA metabolism and repair	2'-deoxyribonucleotide metabolism	885586	probable cytidine/deoxycytidylate deaminase	0.897999	1.06738	0.868344	-0.586283	-0.600795
BT_Specific_MTBRv_GE_0001833|888587	3.80776e-05	3.99014	down	truB	Rv2793c	DNA metabolism and repair	RNA synthesis, RNA modification and DNA transcription	888587	tRNA pseudouridine 55 synthase	-0.0353165	0.0830917	0.0794315	-1.9377	-1.97037
BT_Specific_MTBRv_GE_0002730|885442	0.00139838	2.46443	down	uvrD1	Rv0949	DNA metabolism and repair	DNA replication, repair, recombination and restriction/modification	885442	DNA-dependent ATPase I and helicase II	0.0549092	0.153855	-0.0242829	-1.11755	-1.36197
BT_Specific_MTBRv_GE_0000209|886005	0.000617451	2.69587	down	xseB	Rv1107c	DNA metabolism and repair	DNA	886005	exonuclease VII small subunit	0.412992	0.435069	0.361336	-0.907196	-1.14804
BT_Xhyb_Specific_MTBRv_GE_0003636|888110	0.00106178	2.23569	down	Rv3348	Rv3348	Insertion sequences and phages	Others	888110	weakly similar to transposases	0.573058	0.511838	0.449872	-0.542707	-0.755554
BT_Xhyb_MTBRv_GE_0003957|886524	0.000233588	3.8108	down	Rv0336	Rv0336	Insertion sequences and phages	Conserved hypotheticals	886524	conserved hypothetical protein	-0.507072	-0.347154	-0.330063	-2.2503	-2.39942
BT_Specific_MTBRv_GE_0001664|886337	0.00769865	5.89587	down	Rv1573	Rv1573	Insertion sequences and phages	Phage-related functions	886337	phiRV1 phage related protein	0.767273	0.862956	0.645829	-1.27629	-2.32575
BT_Specific_MTBRv_GE_0013033|888138	0.00375935	2.90313	down	Rv2085	Rv2085	Insertion sequences and phages	Others	888138	putative transposase	0.448545	0.537911	0.427342	-0.822557	-1.31013
BT_Specific_MTBRv_GE_0003505|888281	0.000155142	2.96871	down	Rv2791c	Rv2791c	Insertion sequences and phages	Others	888281	transposase	-0.100068	-0.0426278	-0.11478	-1.57732	-1.734
BT_Specific_MTBRv_GE_0019967|888274	0.000297915	2.51068	down	Rv2792c	Rv2792c	Insertion sequences and phages	Others	888274	resolvase	-0.0340295	0.0084033	-0.0302281	-1.25803	-1.43535
BT_Specific_MTBRv_GE_0003949|885055	0.00200302	2.04583	down	xerD	Rv1701	Insertion sequences and phages	Phage-related functions	885055	integrase/recombinase	0.275155	0.241638	0.313678	-0.625026	-0.886693
BT_Specific_MTBRv_GE_0012478|885466	0.00125389	2.10241	down	citA	Rv0889c	Intermediary metabolism and respiration	TCA cycle	885466	citrate synthase 2	0.140258	0.250498	0.0758801	-0.83503	-0.997968
BT_Specific_MTBRv_GE_0006682|887572	0.00216149	2.19517	down	cobS	Rv2208	Intermediary metabolism and respiration	Cobalamin	887572	cobalamin (5'-phosphate) synthase	-0.330353	-0.264613	-0.0610032	-1.29229	-1.41369
BT_Specific_MTBRv_GE_0006557|885195	0.00638281	2.18092	down	fprB	Rv0886	Intermediary metabolism and respiration	Electron transport	885195	ferredoxin, ferredoxin-NADP reductase	0.612328	0.230076	0.231701	-0.777955	-0.75585
BT_Specific_MTBRv_GE_0021038|886376	0.0164778	3.02873	down	frdA	Rv1552	Intermediary metabolism and respiration	anaerobic	886376	fumarate reductase flavoprotein subunit	0.165405	0.445033	0.41693	-0.84429	-1.66822
BT_Specific_MTBRv_GE_0003654|888419	0.00107529	2.113	down	Rv1220c	Rv1220c	Intermediary metabolism and respiration	Miscellaneous transferases	888419	probable methyltransferase	0.229507	0.216918	0.170972	-0.984106	-0.762875
BT_Specific_MTBRv_GE_0013868|885622	0.00183336	2.26509	down	Rv1941	Rv1941	Intermediary metabolism and respiration	Miscellaneous oxidoreductases and oxygenases	885622	short-chain alcohol dehydrogenase family	-0.0809016	0.0358334	0.143364	-1.0466	-1.24701
BT_Specific_MTBRv_GE_0001381|887364	0.00219901	2.07147	down	Rv2850c	Rv2850c	Intermediary metabolism and respiration	Chelatases	887364	possible magnesium-chelatase	-0.0733886	-0.0806575	-0.0113397	-0.968428	-1.24314
BT_Specific_MTBRv_GE_0015263|885766	0.000380028	2.8762	down	Rv3727	Rv3727	Intermediary metabolism and respiration	Miscellaneous oxidoreductases and oxygenases	885766	similar to phytoene dehydrogenase precursor	0.953917	1.05019	0.92272	-0.455653	-0.641459
BT_Specific_MTBRv_GE_0013832|887246	0.000557916	2.58352	down	aceE	Rv2241	Intermediary metabolism and respiration	Pyruvate dehydrogenase	887246	pyruvate dehydrogenase E1 component	-0.241994	-0.100755	-0.2157	-1.4661	-1.64487
BT_Specific_MTBRv_GE_0004474|886399	0.00379429	3.39731	down	ackA	Rv0409	Intermediary metabolism and respiration	Electron transport	886399	acetate kinase	0.0982747	0.0722337	-0.0194125	-1.43207	-1.99598
BT_Specific_MTBRv_GE_0006807|887393	0.00174573	2.13905	down	aglA	Rv2471	Intermediary metabolism and respiration	Polysaccharides (cytoplasmic)	887393	probable maltase [alpha]-glucosidase	-0.207823	-0.127686	-0.139163	-1.12464	-1.38575
BT_Specific_MTBRv_GE_0005066|887634	0.000328161	2.20014	down	alr	Rv3423c	Intermediary metabolism and respiration	Pyruvate family	887634	alanine racemase	0.00240707	0.0567932	-0.096838	-1.1274	-1.17288
BT_Specific_MTBRv_GE_0001514|886967	0.000319864	2.63571	down	atpC	Rv1311	Intermediary metabolism and respiration	ATP-proton motive force	886967	ATP synthase [epsilon] chain	0.300891	0.171082	0.115182	-1.17599	-1.22896
BT_Specific_MTBRv_GE_0002100|887500	0.00331671	2.02951	down	atsB	Rv3299c	Intermediary metabolism and respiration	Sulphur metabolism	887500	proable arylsulfatase	0.459468	0.545326	0.272016	-0.672348	-0.518704
BT_Specific_MTBRv_GE_0001662|886338	0.00335695	2.47899	down	bioD	Rv1570	Intermediary metabolism and respiration	Biotin	886338	dethiobiotin synthase	0.275703	0.376368	0.363171	-0.773338	-1.16933
BT_Specific_MTBRv_GE_0004286|887362	0.000953353	2.07115	down	ccdA	Rv0527	Intermediary metabolism and respiration	aerobic	887362	cytochrome c-type biogenesis protein	-0.263612	-0.212404	-0.126292	-1.16936	-1.33304
BT_Specific_MTBRv_GE_0003422|887380	0.000809901	2.55788	down	ccsA	Rv0529	Intermediary metabolism and respiration	aerobic	887380	cytochrome c-type biogenesis protein	-0.0193453	0.0341845	0.0855379	-1.20146	-1.44152
BT_Specific_MTBRv_GE_0002066|885157	4.86733e-05	3.10532	down	cmk	Rv1712	Intermediary metabolism and respiration	Miscellaneous nucleoside/nucleotide reactions	885157	cytidylate kinase	0.134746	0.13182	0.173399	-1.43105	-1.54513
BT_Specific_MTBRv_GE_0005684|885165	0.000441657	6.51716	down	coaE	Rv1631	Intermediary metabolism and respiration	Conserved hypotheticals	885165	conserved hypothetical protein	0.356566	0.191507	0.391386	-2.20662	-2.57556
BT_Specific_MTBRv_GE_0015350|888499	0.00461984	6.18396	down	cobB	Rv2848c	Intermediary metabolism and respiration	Cobalamin	888499	cobyrinic acid a,c-diamide synthase	-0.123849	-0.201966	-0.250173	-2.36463	-3.27643
BT_Specific_MTBRv_GE_0000865|888252	0.000284934	3.03095	down	cobN	Rv2062c	Intermediary metabolism and respiration	Cobalamin	888252	cobalt insertion	0.405463	0.419038	0.360692	-1.10024	-1.30917
BT_Specific_MTBRv_GE_0000679,BT_Linker_Specific_MTBRv_GE_0000679|888236	0.00480139	2.78375	down	cobO	Rv2849c	Intermediary metabolism and respiration	Cobalamin	888236	cob(I)alamin adenosyltransferase	-0.279114	-0.327195	-0.183312	-1.48852	-1.99195
BT_Specific_MTBRv_GE_0009444|887781	0.0013575	2.02497	down	cobT	Rv2207	Intermediary metabolism and respiration	Cobalamin	887781	nicotinate-nucleotide-dimethylbenzimidazole	0.0694671	0.215217	-0.00344133	-0.887565	-0.960747
BT_Specific_MTBRv_GE_0000966|887654	1.30321e-05	3.0625	down	cyp135B1	Rv0568	Intermediary metabolism and respiration	Cytochrome P450 enzymes	887654	similar too MTCY63.32c cytochrome P-450	-0.00211716	0.0313044	0.00224829	-1.56951	-1.63895
BT_Specific_MTBRv_GE_0000145,BT_Linker_Specific_MTBRv_GE_0000145|885625	0.00396767	2.34033	down	cyp137	Rv3685c	Intermediary metabolism and respiration	Cytochrome P450 enzymes	885625	Probable cytochrome P-450	1.31365	1.41822	1.14565	-0.0846348	0.216227
BT_Specific_MTBRv_GE_0002596|886617	0.000516635	2.93181	down	devB	Rv1445c	Intermediary metabolism and respiration	Pentose phosphate pathway	886617	glucose-6-phosphate 1-dehydrogenase	-0.0151911	0.0151911	-0.0827522	-1.46059	-1.69816
BT_Specific_MTBRv_GE_0000808|885421	0.00441794	2.64	down	dgt	Rv2344c	Intermediary metabolism and respiration	Miscellaneous nucleoside/nucleotide reactions	885421	probable deoxyguanosine triphosphate hydrolase	0.296448	0.448237	0.191679	-0.884245	-1.29259
BT_Specific_MTBRv_GE_0002615|885086	0.000780953	4.63315	down	engA	Rv1713	Intermediary metabolism and respiration	Conserved hypotheticals	885086	conserved hypothetical protein	-0.0193405	0.0193405	0.141418	-1.971	-2.35871
BT_Specific_MTBRv_GE_0000177|886027	0.000139179	3.44762	down	era	Rv2364c	Intermediary metabolism and respiration	Miscellaneous nucleoside/nucleotide reactions	886027	GTP-binding protein of Era/ThdF family	-0.306522	-0.209121	-0.219322	-1.95143	-2.10975
BT_Specific_MTBRv_GE_0008561|885869	0.000126588	3.80301	down	fdxC	Rv1177	Intermediary metabolism and respiration	Electron transport	885869	ferredoxin 4Fe-4S	0.0687656	0.116261	0.0719614	-1.74516	-1.9378
BT_Specific_MTBRv_GE_0002654|885345	0.00243775	2.3708	down	folB	Rv3607c	Intermediary metabolism and respiration	Folic acid	885345	may be involved in folate biosynthesis	-0.0107474	-0.0879579	-0.108328	-1.14711	-1.48166
BT_Specific_MTBRv_GE_0001720|885848	0.000145918	2.75072	down	folK	Rv3606c	Intermediary metabolism and respiration	Folic acid	885848	7,8-dihydro-6-hydroxymethylpterin pyrophosphokinase	-0.230958	-0.229066	-0.17935	-1.59915	-1.74671
BT_Specific_MTBRv_GE_0022851|885831	0.00126358	3.42684	down	folP1	Rv3608c	Intermediary metabolism and respiration	Folic acid	885831	dihydropteroate synthase	-0.283212	-0.258634	-0.176312	-1.82462	-2.20791
BT_Specific_MTBRv_GE_0002509|887312	0.00306147	7.01177	down	hemB	Rv0512	Intermediary metabolism and respiration	Heme and porphyrin	887312	[delta]-aminolevulinic acid dehydratase	-0.167568	2.16961e-05	-0.035619	-2.45979	-3.29521
BT_Specific_MTBRv_GE_0016503|887306	0.000344817	4.80678	down	hemC	Rv0510	Intermediary metabolism and respiration	Heme and porphyrin	887306	porphobilinogen deaminase	-0.0106597	0.0750117	-0.0644002	-2.11661	-2.41357
BT_Specific_MTBRv_GE_0002022|887711	7.3298e-07	3.46235	down	hemY	Rv2677c	Intermediary metabolism and respiration	Heme and porphyrin	887711	protoporphyrinogen oxidase	-0.0611191	-0.0733881	-0.0647764	-1.84276	-1.87359
BT_Specific_MTBRv_GE_0006110|888013	6.65281e-05	3.55265	down	icd1	Rv3339c	Intermediary metabolism and respiration	TCA cycle	888013	isocitrate dehydrogenase	0.235924	0.282233	0.302612	-1.48689	-1.62372
BT_Specific_MTBRv_GE_0003763|885567	0.000115204	2.71301	down	impA	Rv1604	Intermediary metabolism and respiration	Miscellaneous phosphatases, lyases, and hydrolases	885567	impA, inositol monophosphatasemonophosphtase	-0.0340333	-0.0324893	-0.0955701	-1.43117	-1.55668
BT_Specific_MTBRv_GE_0018762|887787	0.0014564	2.58576	down	ispD	Rv3582c	Intermediary metabolism and respiration	Conserved hypotheticals	887787	conserved hypothetical protein	-0.0945163	-0.070045	-0.0171266	-1.27446	-1.58784
BT_Specific_MTBRv_GE_0019347|888698	0.00089621	2.06316	down	manA	Rv3255c	Intermediary metabolism and respiration	Carbon compounds	888698	mannose-6-phosphate isomerase	0.023428	0.0204458	-0.0983763	-0.984935	-1.14111
BT_Linker_Specific_MTBRv_GE_0000768,BT_Specific_MTBRv_GE_0000768|887507	0.000520542	7.95853	down	menE	Rv0542c	Intermediary metabolism and respiration	Menaquinone, PQQ, ubiquinone and other terpenoids	887507	o-succinylbenzoic acid-CoA ligase	0.0465894	0.0320344	0.0390124	-2.70413	-3.20245
BT_Specific_MTBRv_GE_0000322,BT_Linker_Specific_MTBRv_GE_0000322|888836	0.000299611	5.82079	down	moaA1	Rv3109	Intermediary metabolism and respiration	Molybdopterin	888836	molybdenum cofactor biosynthesis, protein A	2.11639	2.24259	2.05194	-0.550906	-0.25758
BT_Specific_MTBRv_GE_0003609|888683	0.000767946	2.88882	down	moaB1	Rv3110	Intermediary metabolism and respiration	Molybdopterin	888683	molybdenum cofactor biosynthesis, protein B	0.701428	0.764701	0.659121	-0.957324	-0.686798
BT_Specific_MTBRv_GE_0006205|888680	0.000245454	3.72788	down	moaC	Rv3111	Intermediary metabolism and respiration	Molybdopterin	888680	molybdenum cofactor biosynthesis, protein C	1.50161	1.57743	1.35342	-0.374912	-0.466823
BT_Specific_MTBRv_GE_0001108|888897	0.00013896	2.65112	down	moaD1	Rv3112	Intermediary metabolism and respiration	Molybdopterin	888897	molybdopterin converting factor subunit 1	1.3044	1.42356	1.28784	-0.081358	-0.054646
BT_Specific_MTBRv_GE_0010641|885404	0.00101131	2.54985	down	moeA1	Rv0994	Intermediary metabolism and respiration	Molybdopterin	885404	molybdopterin biosynthesis	0.0930071	0.183382	0.105659	-1.355	-1.09113
BT_Specific_MTBRv_GE_0010140|885683	0.00045207	2.92694	down	moeX	Rv1681	Intermediary metabolism and respiration	Molybdopterin	885683	weak similarity to E. coli MoaA	0.20033	0.395952	0.400568	-1.17145	-1.26278
BT_Specific_MTBRv_GE_0000101,BT_Linker_Specific_MTBRv_GE_0000101|888544	0.00957227	2.00211	down	mqo	Rv2852c	Intermediary metabolism and respiration	Conserved hypotheticals	888544	conserved hypothetical protein	-0.259493	-0.371583	-0.121455	-1.44105	-1.06368
BT_Specific_MTBRv_GE_0021529|887860	0.000335864	2.65722	down	nudC	Rv3199c	Intermediary metabolism and respiration	Conserved hypotheticals	887860	conserved hypothetical protein	-0.0186801	0.0075717	-0.0555291	-1.52841	-1.33585
BT_Specific_MTBRv_GE_0001106|887397	0.000826559	2.73049	down	nuoA	Rv3145	Intermediary metabolism and respiration	aerobic	887397	NADH dehydrogenase chain A	0.0269704	-0.0269704	0.0862346	-1.54961	-1.29122
BT_Specific_MTBRv_GE_0001308|888791	0.000880064	2.35773	down	nuoB	Rv3146	Intermediary metabolism and respiration	aerobic	888791	NADH dehydrogenase chain B	0.03758	-0.03758	0.131613	-1.28268	-1.10437
BT_Specific_MTBRv_GE_0003906|888816	0.00540746	2.33931	down	nuoC	Rv3147	Intermediary metabolism and respiration	aerobic	888816	NADH dehydrogenase chain C	-0.0237784	0.0237784	0.193714	-1.35738	-0.965642
BT_Specific_MTBRv_GE_0005836|888851	0.00442144	2.18325	down	nuoD	Rv3148	Intermediary metabolism and respiration	aerobic	888851	NADH dehydrogenase chain D	-0.00900888	0.00900888	0.166751	-1.23942	-0.902359
BT_Specific_MTBRv_GE_0005256|887903	0.000122597	3.71467	down	nuoE	Rv3149	Intermediary metabolism and respiration	aerobic	887903	NADH dehydrogenase chain E	0.0386548	-0.0386548	0.142887	-1.81197	-1.87923
BT_Specific_MTBRv_GE_0004135|888854	0.000634721	3.07975	down	nuoF	Rv3150	Intermediary metabolism and respiration	aerobic	888854	NADH dehydrogenase chain F	0.114236	0.132604	0.0303922	-1.66424	-1.39656
BT_Specific_MTBRv_GE_0001881|887540	4.15224e-05	4.72912	down	nuoG	Rv3151	Intermediary metabolism and respiration	aerobic	887540	NADH dehydrogenase chain G	0.0438366	-0.0438366	0.115625	-2.19721	-2.20885
BT_Specific_MTBRv_GE_0006197|887531	0.000240531	3.7423	down	nuoH	Rv3152	Intermediary metabolism and respiration	aerobic	887531	NADH dehydrogenase chain H	-0.00835895	0.00835895	0.202569	-1.80135	-1.87146
BT_Specific_MTBRv_GE_0005426|887530	6.98359e-05	3.85655	down	nuoI	Rv3153	Intermediary metabolism and respiration	aerobic	887530	NADH dehydrogenase chain I	0.00186586	-0.00186586	0.139976	-1.91837	-1.88294
BT_Specific_MTBRv_GE_0012798|888762	3.9511e-05	4.76302	down	nuoJ	Rv3154	Intermediary metabolism and respiration	aerobic	888762	NADH dehydrogenase chain J	-0.0128417	0.0128417	0.134352	-2.21594	-2.19825
BT_Specific_MTBRv_GE_0001298|888764	9.63468e-05	2.88159	down	nuoK	Rv3155	Intermediary metabolism and respiration	aerobic	888764	NADH dehydrogenase chain K	0.0937452	0.0192852	-0.0192852	-1.4518	-1.53943
BT_Specific_MTBRv_GE_0016744|888063	9.77692e-05	8.13404	down	nuoL	Rv3156	Intermediary metabolism and respiration	aerobic	888063	NADH dehydrogenase chain L	-0.00960636	0.00960636	0.17093	-2.86284	-3.07115
BT_Specific_MTBRv_GE_0012726|888765	4.54702e-05	6.66758	down	nuoM	Rv3157	Intermediary metabolism and respiration	aerobic	888765	NADH dehydrogenase chain M	-0.00452137	0.00452137	0.152365	-2.63739	-2.73536
BT_Specific_MTBRv_GE_0012618|888780	8.25618e-05	6.65931	down	nuoN	Rv3158	Intermediary metabolism and respiration	aerobic	888780	NADH dehydrogenase chain N	0.302357	0.406841	0.219904	-2.34607	-2.50527
BT_Specific_MTBRv_GE_0000735|886612	2.94023e-05	3.13645	down	opcA	Rv1446c	Intermediary metabolism and respiration	Pentose phosphate pathway	886612	unknown function, may aid G6PDH	-0.074888	-0.0218036	0.0218036	-1.65381	-1.69438
BT_Specific_MTBRv_GE_0005920|887299	7.55583e-06	3.74485	down	pca	Rv2967c	Intermediary metabolism and respiration	TCA cycle	887299	pyruvate carboxylase	0.362172	0.400074	0.422374	-1.4864	-1.53368
BT_Specific_MTBRv_GE_0005681|886636	0.00172273	2.05794	down	pgk	Rv1437	Intermediary metabolism and respiration	Glycolysis	886636	phosphoglycerate kinase	-0.0347967	0.0467529	0.0489874	-1.14179	-0.899994
BT_Linker_Specific_MTBRv_GE_0000052,BT_Specific_MTBRv_GE_0000052|885998	0.00118287	2.91667	down	phoH1	Rv2368c	Intermediary metabolism and respiration	Phosphorous compounds	885998	ATP-binding pho regulon component	-0.15588	-0.166769	-0.127459	-1.52588	-1.86283
BT_Specific_MTBRv_GE_0003732|885592	0.000300216	2.37606	down	phoH2	Rv1095	Intermediary metabolism and respiration	Phosphorous compounds	885592	PhoH-like protein	-0.102072	-0.111404	-0.0567126	-1.41998	-1.25729
BT_Linker_Specific_MTBRv_GE_0003817,BT_Specific_MTBRv_GE_0003817|886982	0.000547694	3.17285	down	Rv0075	Rv0075	Intermediary metabolism and respiration	Miscellaneous transferases	886982	probable aminotransferase	0.0682106	-0.00625515	0.167966	-1.47832	-1.69996
BT_Specific_MTBRv_GE_0000671|886860	0.00233253	3.83735	down	Rv0139	Rv0139	Intermediary metabolism and respiration	Miscellaneous oxidoreductases and oxygenases	886860	putative oxidoreductase	0.942431	0.963293	0.857108	-0.756562	-1.28177
BT_Specific_MTBRv_GE_0015903|886581	0.000340126	3.17919	down	Rv0303	Rv0303	Intermediary metabolism and respiration	Miscellaneous oxidoreductases and oxygenases	886581	similar to NADPH dehydrogenase	0.711109	0.846588	0.681509	-1.00452	-0.839993
BT_Specific_MTBRv_GE_0010002|888307	0.000957602	3.01763	down	Rv0696	Rv0696	Intermediary metabolism and respiration	Miscellaneous transferases	888307	glycosyltransferase	0.936685	0.947035	0.989733	-0.475033	-0.796161
BT_Specific_MTBRv_GE_0004751|885225	0.0108936	3.73843	down	Rv0892	Rv0892	Intermediary metabolism and respiration	Miscellaneous oxidoreductases and oxygenases	885225	putative monooxygenase	1.5204	1.58434	1.47068	0.0696442	-0.824222
BT_Specific_MTBRv_GE_0001779|885042	0.000132568	2.79206	down	Rv0913c	Rv0913c	Intermediary metabolism and respiration	Miscellaneous oxidoreductases and oxygenases	885042	probable dioxygenase	-0.028615	0.106011	0.0970812	-1.40277	-1.44357
BT_Xhyb_Specific_MTBRv_GE_0006870|885629	0.00121716	2.0337	down	Rv0945	Rv0945	Intermediary metabolism and respiration	Miscellaneous oxidoreductases and oxygenases	885629	ketoacyl reductase	0.741255	0.662702	0.605195	-0.263584	-0.445192
BT_Specific_MTBRv_GE_0003983|886031	4.14083e-05	8.26882	down	Rv1178	Rv1178	Intermediary metabolism and respiration	Miscellaneous transferases	886031	possible aminotransferase	-0.0260563	0.0252209	0.0224438	-2.9356	-3.14536
BT_Specific_MTBRv_GE_0000042|887063	0.00147359	2.80051	down	Rv1257c	Rv1257c	Intermediary metabolism and respiration	Miscellaneous oxidoreductases and oxygenases	887063	similar to many dehydrogenases	0.391873	0.400309	0.281536	-0.96487	-1.2907
BT_Specific_MTBRv_GE_0004118|886882	0.000729139	2.06179	down	Rv1333	Rv1333	Intermediary metabolism and respiration	Polysaccharides, lipopolysaccharides and phospholipids	886882	probable hydrolase	-0.220946	-0.0367308	-0.0981331	-1.13624	-1.18876
BT_Specific_MTBRv_GE_0008080|885489	7.83418e-05	2.54388	down	Rv1751	Rv1751	Intermediary metabolism and respiration	Miscellaneous oxidoreductases and oxygenases	885489	possible hydroxylasehyroxylase	1.14236	1.15206	1.18505	-0.13209	-0.242321
BT_Specific_MTBRv_GE_0003122|885708	5.37376e-05	4.82017	down	Rv1856c	Rv1856c	Intermediary metabolism and respiration	Miscellaneous oxidoreductases and oxygenases	885708	short-chain dehydrogenase/reductase family	0.367309	0.303852	0.198468	-2.00227	-1.95614
BT_Specific_MTBRv_GE_0001932|888403	0.00245336	2.42859	down	Rv2095c	Rv2095c	Intermediary metabolism and respiration	Conserved hypotheticals	888403	conserved hypothetical protein	-0.248871	-0.123868	-0.155215	-1.28795	-1.62425
BT_Specific_MTBRv_GE_0007649|888436	0.00289936	2.62227	down	Rv2096c	Rv2096c	Intermediary metabolism and respiration	Conserved hypotheticals	888436	conserved hypothetical protein	-0.250331	-0.269245	-0.217376	-1.43072	-1.84222
BT_Specific_MTBRv_GE_0019295|888108	0.000289643	2.34583	down	Rv2228c	Rv2228c	Intermediary metabolism and respiration	Unknowns	888108	hypothetical protein	0.133613	0.178388	0.0332127	-1.0756	-1.15445
BT_Specific_MTBRv_GE_0009754|885508	0.000530423	2.22168	down	Rv2393	Rv2393	Intermediary metabolism and respiration	Conserved hypotheticals	885508	conserved hypothetical protein	-0.0141177	0.060945	0.0504394	-1.20679	-1.03166
BT_Specific_MTBRv_GE_0002859|888488	0.000528685	3.43717	down	Rv2781c	Rv2781c	Intermediary metabolism and respiration	Miscellaneous oxidoreductases and oxygenases	888488	probable oxidoreductase	0.438946	0.585454	0.645688	-1.11994	-1.32912
BT_Specific_MTBRv_GE_0000545|888469	9.63829e-05	4.03949	down	Rv2966c	Rv2966c	Intermediary metabolism and respiration	Conserved hypotheticals	888469	conserved hypothetical protein	0.0592432	-0.0592432	0.098918	-1.93307	-2.02933
BT_Specific_MTBRv_GE_0000460|888894	0.000368859	3.25586	down	Rv3049c	Rv3049c	Intermediary metabolism and respiration	Miscellaneous oxidoreductases and oxygenases	888894	Probable monooxygenase	-0.0514984	-0.0935879	0.141411	-1.68805	-1.72048
BT_Specific_MTBRv_GE_0002981|888781	6.34609e-05	4.66983	down	Rv3113	Rv3113	Intermediary metabolism and respiration	Unknowns	888781	hypothetical protein	1.21759	1.17451	1.05247	-1.04295	-1.1074
BT_Specific_MTBRv_GE_0003121|887958	0.00105083	2.84299	down	Rv3300c	Rv3300c	Intermediary metabolism and respiration	Riboflavin	887958	probable deaminase, riboflavin synthesis	0.404688	0.370272	0.21236	-1.05663	-1.29997
BT_Specific_MTBRv_GE_0009046|887520	0.00344166	2.46836	down	Rv3322c	Rv3322c	Intermediary metabolism and respiration	Molybdopterin	887520	molybdopterin-converting factor subunit 2	1.03135	1.24878	0.844017	-0.223607	-0.300735
BT_Specific_MTBRv_GE_0005846|888427	0.000107012	5.66768	down	Rv3485c	Rv3485c	Intermediary metabolism and respiration	Miscellaneous oxidoreductases and oxygenases	888427	short-chain alcohol dehydrogenase family	0.766964	0.852812	0.926889	-1.56091	-1.74683
BT_Specific_MTBRv_GE_0001915|885314	0.000333852	2.37086	down	Rv3631	Rv3631	Intermediary metabolism and respiration	Miscellaneous transferases	885314	possible glucosyltransferase	1.07465	1.14569	0.991617	-0.129615	-0.219902
BT_Specific_MTBRv_GE_0002795|885079	0.00173639	3.74546	down	Rv3677c	Rv3677c	Intermediary metabolism and respiration	Miscellaneous phosphatases, lyases, and hydrolases	885079	probable hydrolase	0.0392437	-0.0392437	0.0644503	-1.6514	-2.11592
BT_Specific_MTBRv_GE_0005254|886117	0.00218803	2.2419	down	Rv3784	Rv3784	Intermediary metabolism and respiration	Sugar nucleotides	886117	probable UDP-galactose 4-epimerase	0.285827	0.47583	0.342258	-0.672807	-0.920697
BT_Specific_MTBRv_GE_0000843|886986	0.000121894	2.89048	down	sdaA	Rv0069c	Intermediary metabolism and respiration	Gluconeogenesis	886986	L-serine dehydratase 1	1.26073	1.20433	1.15278	-0.382197	-0.268521
BT_Specific_MTBRv_GE_0011506|888342	5.06748e-05	2.45225	down	thiL	Rv2977c	Intermediary metabolism and respiration	Thiamine	888342	probable thiamine-monophosphate kinase	-0.126523	-0.166722	-0.0895719	-1.45257	-1.39085
BT_Specific_MTBRv_GE_0001468|886353	0.00278031	2.33261	down	treX	Rv1564c	Intermediary metabolism and respiration	Polysaccharides (cytoplasmic)	886353	probable glycogen debranching enzyme	0.622073	0.843732	0.489102	-0.5834	-0.557224
BT_Specific_MTBRv_GE_0005306|886355	0.0013071	2.08297	down	treZ	Rv1562c	Intermediary metabolism and respiration	Polysaccharides (cytoplasmic)	886355	maltooligosyltrehalose trehalohydrolase	0.453769	0.536654	0.363751	-0.523581	-0.690923
BT_Specific_MTBRv_GE_0009764|885817	0.000845719	2.87432	down	zwf1	Rv1121	Intermediary metabolism and respiration	Pentose phosphate pathway	885817	glucose-6-phosphate 1-dehydrogenase	-0.122267	-0.120786	0.0199656	-1.47247	-1.72269
BT_Specific_MTBRv_GE_0005048|885458	0.00176166	2.17726	down	echA10	Rv1142c	Lipid metabolism and transport	Fatty acids	885458	enoyl-CoA hydratase/isomerase superfamily	-0.0151916	0.0151916	-0.0322633	-1.27241	-0.994131
BT_Specific_MTBRv_GE_0000906|885160	0.000682549	2.4864	down	fadB3	Rv1715	Lipid metabolism and transport	Fatty acids	885160	3-hydroxyacyl-CoA dehydrogenase	0.0574801	-0.0233734	0.0233734	-1.18207	-1.40774
BT_Specific_MTBRv_GE_0018464,BT_Specific_MTBRv_GE_0002814,BT_Linker_Specific_MTBRv_GE_0002815,BT_Specific_MTBRv_GE_0002815,BT_Specific_MTBRv_GE_0002019,BT_Linker_Specific_MTBRv_GE_0002814|887048	1.04847e-05	2.1962	down	fadD34	Rv0035	Lipid metabolism and transport	Fatty acids	887048	acyl-CoA synthase	0.64293	0.611203	0.660885	-0.491857	-0.501489
BT_Specific_MTBRv_GE_0006049|888450	0.00617167	2.25214	down	ltp2	Rv3540c	Lipid metabolism and transport	Fatty acid transport	888450	non-specific lipid transport protein	-0.344448	-0.209533	0.0248435	-1.21897	-1.47639
BT_Specific_MTBRv_GE_0003936|885850	0.0192897	2.27464	down	mbtD	Rv2381c	Lipid metabolism and transport	Polyketide and non-ribosomal peptide synthesis	885850	mycobactin/exochelin synthesis (polyketide	-0.166811	-0.0106077	0.0731621	-0.896905	-1.54388
BT_Specific_MTBRv_GE_0002063|886846	0.00415596	2.21784	down	Rv1347c	Rv1347c	Lipid metabolism and transport	Antibiotic production and resistance	886846	possible aminoglycoside 6'-N-acetyltransferase	0.930304	1.00473	0.852041	-0.0417767	-0.398481
BT_Specific_MTBRv_GE_0003096|887671	2.61577e-05	5.37464	down	accD6	Rv2247	Lipid metabolism and transport	Synthesis of fatty and mycolic acids	887671	acetyl/propionyl CoA carboxylase [beta] subunit	0.0261636	-0.0605397	-0.103801	-2.50595	-2.4385
BT_Specific_MTBRv_GE_0011255|888272	0.00151384	10.1623	down	acpP	Rv2244	Lipid metabolism and transport	Synthesis of fatty and mycolic acids	888272	acyl carrier protein (meromycolate extension)	0.789607	0.797455	0.865936	-2.92493	-2.13006
BT_Specific_MTBRv_GE_0006253|887502	0.000334374	2.15036	down	choD	Rv3409c	Lipid metabolism and transport	Fatty acids	887502	cholesterol oxidase	-0.191896	-0.202075	-0.0788851	-1.30235	-1.22205
BT_Specific_MTBRv_GE_0002676|885444	0.000153766	15.6639	down	desA1	Rv0824c	Lipid metabolism and transport	Modification of fatty and mycolic acids	885444	acyl-[ACP] desaturase	0.0493331	-0.166561	0.147462	-3.80952	-4.10907
BT_Specific_MTBRv_GE_0002381|885339	0.000393389	17.7173	down	desA2	Rv1094	Lipid metabolism and transport	Modification of fatty and mycolic acids	885339	acyl-[ACP] desaturase	0.0232244	0.0021739	0.125737	-3.78933	-4.40408
BT_Specific_MTBRv_GE_0010461|888769	0.0015981	5.50024	down	fabD	Rv2243	Lipid metabolism and transport	Synthesis of fatty and mycolic acids	888769	malonyl CoA-[ACP] transacylase	0.350817	0.385505	0.544224	-2.31361	-1.75168
BT_Specific_MTBRv_GE_0006785|886697	0.000296597	2.37721	down	fabG	Rv0242c	Lipid metabolism and transport	Synthesis of fatty and mycolic acids	886697	3-oxoacyl-[ACP] reductase	0.00801468	-0.00801468	0.13537	-1.16881	-1.23948
BT_Specific_MTBRv_GE_0000310|886380	0.00221517	3.89635	down	fadD11	Rv1550	Lipid metabolism and transport	Fatty acids	886380	acyl-CoA synthase, N-term	0.602182	0.931071	0.979169	-0.954018	-1.29528
BT_Specific_MTBRv_GE_0005083|886679	0.00063646	6.54861	down	fadD12	Rv1427c	Lipid metabolism and transport	Fatty acids	886679	acyl-CoA synthase	0.139684	0.0810881	0.0397091	-2.38799	-2.86073
BT_Specific_MTBRv_GE_0000196,BT_Linker_Specific_MTBRv_GE_0000196|886822	0.00017596	7.40802	down	fadD5	Rv0166	Lipid metabolism and transport	Fatty acids	886822	acyl-CoA synthase	1.05917	1.20809	0.955618	-1.92371	-1.70588
BT_Specific_MTBRv_GE_0005422|885688	0.00176766	2.16074	down	fadE16	Rv1679	Lipid metabolism and transport	Fatty acids	885688	acyl-CoA dehydrogenase	-0.015902	0.015902	0.220374	-0.98191	-1.09422
BT_Specific_MTBRv_GE_0002990|888258	0.000226539	2.63585	down	fadE21	Rv2789c	Lipid metabolism and transport	Fatty acids	888258	acyl-CoA dehydrogenase	-0.186183	-0.278143	-0.128079	-1.55063	-1.64084
BT_Specific_MTBRv_GE_0002195|887269	0.000763944	12.1355	down	kasA	Rv2245	Lipid metabolism and transport	Synthesis of fatty and mycolic acids	887269	[beta]-ketoacyl-ACP synthase (meromycolate	0.304754	0.353391	0.375117	-3.59618	-2.9173
BT_Specific_MTBRv_GE_0011344|887539	7.94866e-05	9.16521	down	kasB	Rv2246	Lipid metabolism and transport	Synthesis of fatty and mycolic acids	887539	[beta]-ketoacyl-ACP synthase (meromycolate	-0.161549	-0.310915	-0.11071	-3.48693	-3.29419
BT_Specific_MTBRv_GE_0006382|886575	0.000196973	2.79305	down	lipL	Rv1497	Lipid metabolism and transport	Esterases and lipases	886575	esterase	-0.27416	-0.301382	-0.135744	-1.72575	-1.71213
BT_Specific_MTBRv_GE_0001500|886660	0.00124438	6.14979	down	lipO	Rv1426c	Lipid metabolism and transport	Esterases and lipases	886660	probable esterase	0.020247	0.0560021	0.0262084	-2.29408	-2.87869
BT_Specific_MTBRv_GE_0002396|887876	0.00270032	4.78753	down	lipQ	Rv2485c	Lipid metabolism and transport	Esterases and lipases	887876	probable carboxlyesterase	0.422335	0.487155	0.384062	-1.50343	-2.15276
BT_Specific_MTBRv_GE_0001293|886290	0.00583579	2.09275	down	lpqF	Rv3593	Lipid metabolism and transport	Lipoproteins(lppA-lpr0)	886290	lipoprotein	0.0356598	-0.03263	0.0969677	-0.840344	-1.22379
BT_Specific_MTBRv_GE_0002455|886066	0.00504479	2.72506	down	lpqT	Rv1016c	Lipid metabolism and transport	Lipoproteins(lppA-lpr0)	886066	similar to M. kansasii Q49597	0.881184	1.03022	0.769978	-0.326336	-0.778656
BT_Specific_MTBRv_GE_0002775|886076	0.00194301	2.23332	down	lpqU	Rv1022	Lipid metabolism and transport	Lipoproteins(lppA-lpr0)	886076	lipoprotein	0.309393	0.424648	0.196257	-0.750661	-0.947518
BT_Linker_Specific_MTBRv_GE_0005507,BT_Specific_MTBRv_GE_0005507|886804	8.25353e-06	7.18547	down	lprK	Rv0173	Lipid metabolism and transport	Lipoproteins(lppA-lpr0)	886804	part of mce1 operon	0.231264	0.263396	0.33847	-2.58945	-2.5453
BT_Specific_MTBRv_GE_0001812|888364	8.05043e-05	2.15848	down	lprN	Rv3495c	Lipid metabolism and transport	Lipoproteins(lppA-lpr0)	888364	part of mce4 operon	0.0864282	0.0725112	0.101722	-0.975868	-1.07039
BT_Specific_MTBRv_GE_0001311|885968	0.00089688	2.32686	down	mbtH	Rv2377c	Lipid metabolism and transport	Polyketide and non-ribosomal peptide synthesis	885968	mycobactin/exochelin synthesis	0.14904	0.219731	0.0739584	-0.973089	-1.16852
BT_Linker_Specific_MTBRv_GE_0004360,BT_Specific_MTBRv_GE_0004360|886750	0.00182078	2.6282	down	mmpL11	Rv0202c	Lipid metabolism and transport	Conserved membrane proteins	886750	conserved large membrane protein	-0.106758	-0.0977306	-0.0420408	-1.30241	-1.6501
BT_Specific_MTBRv_GE_0012691|887248	0.00282885	2.05092	down	mmpL2	Rv0507	Lipid metabolism and transport	Conserved membrane proteins	887248	conserved large membrane protein	0.324653	0.409803	0.218627	-0.838203	-0.598953
BT_Linker_Specific_MTBRv_GE_0000013,BT_Specific_MTBRv_GE_0000013|887548	0.00137546	2.76604	down	mmpL7	Rv2942	Lipid metabolism and transport	Conserved membrane proteins	887548	conserved large membrane protein	-0.19528	-0.183607	-0.00195837	-1.46414	-1.72539
BT_Specific_MTBRv_GE_0003254|888966	0.000201289	3.90312	down	mmpL9	Rv2339	Lipid metabolism and transport	Conserved membrane proteins	888966	conserved large membrane protein	0.572169	0.659533	0.479607	-1.31636	-1.47202
BT_Specific_MTBRv_GE_0010552|886509	6.23101e-05	2.99113	down	mutB	Rv1493	Lipid metabolism and transport	Fatty acids	886509	methylmalonyl-CoA mutase, [alpha] subunit	-0.151785	-0.209746	-0.133056	-1.69473	-1.79637
BT_Specific_MTBRv_GE_0001026|888375	0.00027064	2.20618	down	pgsA3	Rv2746c	Lipid metabolism and transport	Acyltransferases, Mycoloyltransferases, and phospholipid synthesis	888375	CDP-diacylglycerol-glycerol-3-phosphate	0.272973	0.331648	0.181131	-0.871172	-0.888099
BT_Specific_MTBRv_GE_0000761|887609	0.00168757	3.25804	down	pimB	Rv0557	Lipid metabolism and transport	Conserved hypotheticals	887609	conserved hypothetical protein	0.30872	0.288796	0.344014	-1.18078	-1.59954
BT_Specific_MTBRv_GE_0005622|886407	0.000779957	5.69001	down	pks6	Rv0405	Lipid metabolism and transport	Polyketide and non-ribosomal peptide synthesis	886407	polyketide synthase	1.83268	1.92177	1.73386	-0.458777	-0.899209
BT_Specific_MTBRv_GE_0004820|885527	0.00327968	2.63577	down	pks8	Rv1662	Lipid metabolism and transport	Polyketide and non-ribosomal peptide synthesis	885527	polyketide synthase	-0.144747	-0.036212	-0.263247	-1.36074	-1.73185
BT_Specific_MTBRv_GE_0000330,BT_Linker_Specific_MTBRv_GE_0000330|886401	0.000122795	2.1641	down	pta	Rv0408	Lipid metabolism and transport	Carbon compounds	886401	phosphate acetyltransferase	0.146415	0.123048	0.126487	-0.926035	-1.03754
BT_Specific_MTBRv_GE_0003151|885046	0.000591829	2.51904	down	Rv0914c	Rv0914c	Lipid metabolism and transport	Acyltransferases, Mycoloyltransferases, and phospholipid synthesis	885046	lipid transfer protein	-0.00148153	0.14574	0.00148153	-1.20457	-1.36402
BT_Specific_MTBRv_GE_0016750|888226	0.000722001	3.58685	down	Rv2794c	Rv2794c	Lipid metabolism and transport	Conserved hypotheticals	888226	conserved hypothetical protein	0.118868	0.21875	0.102281	-1.53671	-1.85545
BT_Specific_MTBRv_GE_0007623|888821	0.000424811	6.57566	down	Rv3229c	Rv3229c	Lipid metabolism and transport	Modification of fatty and mycolic acids	888821	acyl-[ACP] desaturase	0.0334964	0.153354	-0.0334964	-2.47702	-2.85502
BT_Specific_MTBRv_GE_0000168|886745	0.00289754	3.53703	down	PE_PGRS25	Rv1396c	PE/PPE family	PE_PGRS subfamily	886745	PE_PGRS-family protein	-0.457452	-0.522237	-0.0971451	-2.03523	-2.32774
BT_Specific_MTBRv_GE_0005006|886044	6.21294e-05	3.97511	down	PE13	Rv1195	PE/PPE family	PE subfamily	886044	PE-family protein	1.74339	1.74392	1.69914	-0.339381	-0.184973
BT_Specific_MTBRv_GE_0030443|888474	0.000191585	19.2532	down	PE31	Rv3477	PE/PPE family	PE subfamily	888474	PE-family protein	1.29261	1.33136	1.1425	-2.77779	-3.24529
BT_Specific_MTBRv_GE_0034352|886819	2.7126e-06	6.0595	down	PPE19	Rv1361c	PE/PPE family	PPE family	886819	PPE-family protein	1.22843	1.22163	1.16063	-1.39401	-1.39725
BT_Specific_MTBRv_GE_0000441,BT_Linker_Specific_MTBRv_GE_0000441|886784	0.00233748	3.8985	down	PPE20	Rv1387	PE/PPE family	PPE family	886784	PPE-family protein	0.218194	-0.0574508	0.421044	-1.64148	-1.8965
BT_Specific_MTBRv_GE_0005574|886619	0.0028786	3.39568	down	PPE3	Rv0280	PE/PPE family	PPE family	886619	PPE-family protein	1.19527	1.28455	1.07087	-0.340711	-0.819566
BT_Specific_MTBRv_GE_0000755|886607	0.000830932	2.5633	down	PPE4	Rv0286	PE/PPE family	PPE family	886607	PPE-family protein	-0.136656	-0.273689	-0.114639	-1.43245	-1.63354
BT_Specific_MTBRv_GE_0012252|888047	5.11227e-05	24.8583	down	PPE60	Rv3478	PE/PPE family	PPE family	888047	PPE-family protein	0.732892	0.769628	0.768178	-3.70247	-4.05504
BT_Specific_MTBRv_GE_0003342|887595	0.00207226	2.10589	down	gcp	Rv3419c	Protein metabolism	Proteins, peptides and glycopeptides	887595	glycoprotease	-0.292082	-0.403894	-0.173841	-1.2797	-1.44904
BT_Specific_MTBRv_GE_0014492|887157	6.20222e-05	2.33415	down	lepB	Rv2903c	Protein metabolism	Protein and peptide secretion	887157	signal peptidase I	0.0320196	0.0396605	0.0180254	-1.14427	-1.24172
BT_Specific_MTBRv_GE_0024006|887555	0.0111311	2.15673	down	rimI	Rv3420c	Protein metabolism	Ribosomal protein synthesis and modification	887555	ribosomal protein S18 acetyltransferase	-0.0494368	-0.0333693	0.017432	-1.39297	-0.868308
BT_Specific_MTBRv_GE_0015965|887877	0.00145606	3.2652	down	groEL	Rv3417c	Protein metabolism	Chaperones/Heat shock	887877	60 kD chaperonin 1	0.114638	-0.0204158	0.0398974	-1.85204	-1.4729
BT_Specific_MTBRv_GE_0002991|888241	0.000120899	2.12873	down	hflX	Rv2725c	Protein metabolism	Proteins, peptides and glycopeptides	888241	GTP-binding protein	0.108854	0.136756	0.0845904	-0.930781	-1.02908
BT_Specific_MTBRv_GE_0001519|885292	0.00112431	6.20707	down	lgt	Rv1614	Protein metabolism	Protein and peptide secretion	885292	prolipoprotein diacylglyceryl transferase	0.217155	0.262245	0.237672	-2.1113	-2.67847
BT_Specific_MTBRv_GE_0001676|888470	0.00168784	3.57826	down	pepR	Rv2782c	Protein metabolism	Proteins, peptides and glycopeptides	888470	protease/peptidase, M16 family (insulinase)	0.027338	-0.027338	0.0803289	-1.59092	-2.03405
BT_Specific_MTBRv_GE_0020444|885283	0.000103134	2.00197	down	pheT	Rv1650	Protein metabolism	Aminoacyl tRNA synthases and their modification	885283	phenylalanyl-tRNA synthase [beta] subunit	0.348068	0.324355	0.262416	-0.669943	-0.709674
BT_Specific_MTBRv_GE_0001985|885862	0.000336027	3.0392	down	ptrBb	Rv0782	Protein metabolism	Proteins, peptides and glycopeptides	885862	protease II, [alpha] subunit	1.11122	1.15517	0.982489	-0.448318	-0.593142
BT_Specific_MTBRv_GE_0000458|885911	0.00116541	3.05972	down	rne	Rv2444c	Protein metabolism	RNA	885911	similar at C-term to ribonuclease E	-0.277959	-0.207354	-0.0976024	-1.65653	-1.95888
BT_Specific_MTBRv_GE_0003180|888504	0.000157135	4.69627	down	rnhB	Rv2902c	Protein metabolism	RNA	888504	ribonuclease HII	0.12691	0.103848	0.0677962	-2.01124	-2.25275
BT_Specific_MTBRv_GE_0001086|888535	0.00084744	3.48038	down	sppA	Rv0724	Protein metabolism	Proteins, peptides and glycopeptides	888535	protease IV, signal peptide peptidase	-0.0647521	0.0795884	-0.120488	-1.69117	-1.97775
BT_Specific_MTBRv_GE_0001961|887871	0.000596576	3.07959	down	ahpE	Rv2238c	Redox homeostasis	Detoxification	887871	member of AhpC/TSA family	0.804362	0.835946	0.690445	-0.726785	-0.964853
BT_Specific_MTBRv_GE_0021614|886871	3.14925e-05	3.90024	down	ephF	Rv0134	Redox homeostasis	Detoxification	886871	probable epoxide hydrolase	0.54095	0.611016	0.484461	-1.40964	-1.42653
BT_Specific_MTBRv_GE_0000963|887293	0.00116219	2.1792	down	hpx	Rv3171c	Redox homeostasis	Detoxification	887293	probable non-heme haloperoxidase	-0.000605106	0.136961	-0.0401683	-1.01159	-1.17188
BT_Specific_MTBRv_GE_0001118|886897	0.000285662	2.11951	down	Rv1324	Rv1324	Redox homeostasis	Unknowns	886897	hypothetical protein	0.0206456	0.111559	0.0202565	-0.981158	-1.08467
BT_Linker_Specific_MTBRv_GE_0000011,BT_Specific_MTBRv_GE_0000011|886191	0.000735193	2.34563	down	PE35	Rv3872	Secretion	PE subfamily	886191	PE-family protein	0.185409	0.273244	0.0622315	-1.01152	-1.10117
BT_Linker_Specific_MTBRv_GE_0002015,BT_Specific_MTBRv_GE_0002015|886611	0.000929564	2.32927	down	Rv0284	Rv0284	Secretion	Conserved hypotheticals	886611	conserved hypothetical protein	0.0864592	0.0626869	0.00875187	-1.05029	-1.2842
BT_Specific_MTBRv_GE_0008112|885452	0.00132079	2.25558	down	Rv1797	Rv1797	Secretion	Conserved hypotheticals	885452	conserved hypothetical protein	-0.401358	-0.349009	-0.171286	-1.42263	-1.5388
BT_Specific_MTBRv_GE_0000912|885543	0.000863288	4.13025	down	Rv1798	Rv1798	Secretion	Conserved hypotheticals	885543	conserved hypothetical protein	0.163817	0.360448	0.165092	-1.64896	-1.98392
BT_Specific_MTBRv_GE_0000094,BT_Linker_Specific_MTBRv_GE_0000094|886166	0.00216936	2.2557	down	Rv3869	Rv3869	Secretion	Conserved hypotheticals	886166	conserved hypothetical protein	-0.289867	-0.298797	-0.292228	-1.30879	-1.62562
BT_Linker_Specific_MTBRv_GE_0000213,BT_Specific_MTBRv_GE_0000213|886204	0.000419189	2.23026	down	Rv3870	Rv3870	Secretion	Conserved hypotheticals	886204	conserved hypothetical protein	-0.243498	-0.108065	-0.197149	-1.28272	-1.39752
BT_Linker_Specific_MTBRv_GE_0000043,BT_Specific_MTBRv_GE_0000043|886220	0.00328167	3.66667	down	Rv3885c	Rv3885c	Secretion	Unknowns	886220	hypothetical protein	0.378334	0.534271	0.298028	-1.20511	-1.73675
BT_Specific_MTBRv_GE_0001869|888169	0.00040907	2.52085	down	lexA	Rv2720	Transcriptional regulators	Repressors/activators	888169	LexA, SOS repressor protein	-0.231308	-0.249749	-0.18631	-1.65349	-1.45924
BT_Specific_MTBRv_GE_0016477,BT_Specific_MTBRv_GE_0003712,BT_Specific_MTBRv_GE_0007057,BT_Specific_MTBRv_GE_0009231,BT_Linker_Specific_MTBRv_GE_0007057|887062	8.82493e-05	2.37538	down	Rv0023	Rv0023	Transcriptional regulators	Repressors/activators	887062	putative transcriptional regulator	0.0838146	0.0708637	-0.00761032	-1.17011	-1.22816
BT_Specific_MTBRv_GE_0000831,BT_Linker_Specific_MTBRv_GE_0000831|886584	9.94334e-05	2.07427	down	Rv0302	Rv0302	Transcriptional regulators	Repressors/activators	886584	transcriptional regulator (TetR/AcrR family)	0.686869	0.690373	0.609913	-0.36863	-0.41181
BT_Specific_MTBRv_GE_0007848|887754	0.00101348	2.03826	down	Rv0586	Rv0586	Transcriptional regulators	Repressors/activators	887754	transcriptional regulator (GntR family)	0.295198	0.365416	0.328431	-0.596449	-0.79887
BT_Specific_MTBRv_GE_0003018|887443	0.00314886	2.22667	down	Rv2884	Rv2884	Transcriptional regulators	Two component systems	887443	two-component response regulator	0.648824	0.861742	0.51262	-0.501294	-0.459691
BT_Specific_MTBRv_GE_0017602|885495	0.000331842	2.24238	down	Rv3678c	Rv3678c	Transcriptional regulators	Repressors/activators	885495	transcriptional regulator (LysR family)	0.411068	0.561458	0.53972	-0.679719	-0.642185
BT_Specific_MTBRv_GE_0007894|886181	0.00228334	2.02232	down	menG	Rv3853	Transcriptional regulators	Menaquinone, PQQ, ubiquinone and other terpenoids	886181	S-adenosylmethionine:2-demethylmenaquinone	-0.230207	-0.264422	-0.0543523	-1.28141	-1.1166
BT_Specific_MTBRv_GE_0026160|885323	0.000328029	2.15632	down	moxR2	Rv3692	Transcriptional regulators	Repressors/activators	885323	transcriptional regulator, MoxR homologue	0.224058	0.247291	0.100749	-0.910878	-0.924864
BT_Specific_MTBRv_GE_0000635,BT_Linker_Specific_MTBRv_GE_0000635|885062	0.000755656	2.12725	down	mprB	Rv0982	Transcriptional regulators	Two component systems	885062	sensor histidine kinase	-0.282805	-0.11651	-0.244365	-1.2488	-1.35829
BT_Specific_MTBRv_GE_0002992|888719	0.000114222	2.1909	down	mtrB	Rv3245c	Transcriptional regulators	Two component systems	888719	sensor histidine kinase	0.000486851	-0.000486851	-0.0619588	-1.10821	-1.19615
BT_Specific_MTBRv_GE_0015807|885380	6.79544e-05	9.87761	down	Rv0823c	Rv0823c	Transcriptional regulators	Repressors/activators	885380	transcriptional regulator (NifR3/Smm1 family)	-0.0794644	-0.136143	0.1154	-3.2934	-3.38173
BT_Specific_MTBRv_GE_0009121|885227	2.05828e-05	4.51411	down	Rv0890c	Rv0890c	Transcriptional regulators	Repressors/activators	885227	transcriptional regulator (LuxR/UhpA family)	0.979368	0.929783	1.02632	-1.23398	-1.15792
BT_Specific_MTBRv_GE_0002272|886901	0.00056735	2.38548	down	Rv1332	Rv1332	Transcriptional regulators	Repressors/activators	886901	putative transcriptional regulator	-0.158118	0.010736	-0.133198	-1.29072	-1.40489
BT_Specific_MTBRv_GE_0018992|885340	0.000202012	3.9415	down	Rv1816	Rv1816	Transcriptional regulators	Repressors/activators	885340	putative transcriptional regulator	0.801389	0.859301	0.87109	-1.24884	-1.0208
BT_Specific_MTBRv_GE_0002425|887723	0.000535645	13.0268	down	Rv2989	Rv2989	Transcriptional regulators	Repressors/activators	887723	transcriptional regulator (IclR family)	0.38553	0.402417	0.28912	-3.03898	-3.6498
BT_Specific_MTBRv_GE_0003249|888801	5.27476e-05	3.93033	down	Rv3220c	Rv3220c	Transcriptional regulators	Two component systems	888801	sensor histidine kinase	0.074132	0.121094	-0.0001297	-1.86377	-1.95547
BT_Specific_MTBRv_GE_0005179|887180	0.000485431	4.88344	down	Rv3295	Rv3295	Transcriptional regulators	Repressors/activators	887180	transcriptional regulator (TetR/AcrR family)	0.667632	0.617113	0.557893	-1.49582	-1.85155
BT_Specific_MTBRv_GE_0012873|887786	7.02928e-05	2.82867	down	mce2D	Rv0592	Virulence	Virulence	887786	part of mce2 operon	0.261775	0.334953	0.320508	-1.14359	-1.24517
BT_Linker_Specific_MTBRv_GE_0000271,BT_Specific_MTBRv_GE_0000271|3205078	0.00469648	2.06699	down	Rv0590A	Rv0590A	Virulence		3205078		-0.00554991	0.264501	0.00554991	-0.855966	-1.06276
BT_Specific_MTBRv_GE_0008726,BT_Linker_Specific_MTBRv_GE_0008726|886823	0.000110721	3.92656	down	mce1A	Rv0169	Virulence	Virulence	886823	cell invasion protein	1.01019	0.89966	0.884178	-0.972302	-1.11154
BT_Specific_MTBRv_GE_0004049|886810	0.000175621	4.19056	down	mce1B	Rv0170	Virulence	Virulence	886810	part of mce1 operon	0.751588	0.771537	0.748025	-1.429	-1.19118
BT_Specific_MTBRv_GE_0001924|886808	7.80013e-05	5.25392	down	mce1C	Rv0171	Virulence	Virulence	886808	part of mce1 operon	0.771102	0.798004	0.638968	-1.59498	-1.71977
BT_Linker_Specific_MTBRv_GE_0002847,BT_Specific_MTBRv_GE_0002847|886807	4.17385e-06	8.87215	down	mce1D	Rv0172	Virulence	Virulence	886807	part of mce1 operon	0.581963	0.655954	0.606409	-2.57072	-2.4983
BT_Linker_Specific_MTBRv_GE_0003841,BT_Specific_MTBRv_GE_0003841|886820	2.49865e-05	8.04797	down	mce1F	Rv0174	Virulence	Virulence	886820	part of mce1 operon	0.521905	0.477627	0.544281	-2.57816	-2.40989
BT_Specific_MTBRv_GE_0001168|887745	0.00322698	2.61635	down	mce2A	Rv0589	Virulence	Virulence	887745	cell invasion protein	0.0133042	0.0132689	0.136804	-1.1306	-1.53559
BT_Specific_MTBRv_GE_0024716|888349	0.000351366	2.51845	down	mce4B	Rv3498c	Virulence	Virulence	888349	part of mce4 operon	0.240685	0.229999	0.0982866	-1.08658	-1.19919
BT_Specific_MTBRv_GE_0005280|888354	5.33755e-05	2.50797	down	mce4C	Rv3497c	Virulence	Virulence	888354	part of mce4 operon	0.118287	0.0583148	0.0556598	-1.21166	-1.28653
BT_Specific_MTBRv_GE_0000813|888361	0.000167461	2.6341	down	mce4D	Rv3496c	Virulence	Virulence	888361	part of mce4 operon	0.0538378	0.0109768	0.0684977	-1.27914	-1.4266
BT_Specific_MTBRv_GE_0007405|888376	0.000640736	2.34459	down	mce4F	Rv3494c	Virulence	Virulence	888376	part of mce4 operon	-0.00364542	0.00364542	0.00943136	-1.33582	-1.11657
BT_Specific_MTBRv_GE_0003306|885396	0.00262312	3.14778	down	tlyA	Rv1694	Virulence	Virulence	885396	cytotoxin/hemolysin homologue	0.498892	0.499392	0.331932	-0.992961	-1.4289
BT_Linker_Specific_MTBRv_GE_0003569,BT_Specific_MTBRv_GE_0003569|886816	0.000284637	6.92375	down	yrbE1A	Rv0167	Virulence	Virulence	886816	part of mce1 operon	1.18527	1.36613	1.06816	-1.70126	-1.4688
BT_Specific_MTBRv_GE_0005282,BT_Linker_Specific_MTBRv_GE_0005282|886812	0.000590618	4.43355	down	yrbE1B	Rv0168	Virulence	Virulence	886812	part of mce1 operon	0.467924	0.481701	0.522764	-1.84221	-1.47313
BT_Specific_MTBRv_GE_0028572|887761	0.000219546	2.51217	down	yrbE2B	Rv0588	Virulence	Virulence	887761	part of mce2 operon	0.0536647	-0.0536647	0.103387	-1.27396	-1.31499

## Sheet: whib3 regulated (pH induced)
FC (abs)[Mtb 4.5 vs Control]	Regulation[Mtb 4.5 vs Control]	FC (abs)[MtbΔwhiB3 4.5 vs Control]	Regulation[MtbΔwhiB3 4.5 vs Control]	Ratio Mtb 4.5/ MtbΔwhiB3	Regulation Ratio Mtb 4.5/ MtbΔwhiB3	Gene Symbol	Pathway
6.99473	up	1.2703	up	5.50636	UP	gmhA	amino acid metabolism
9.6603	up	2.18057	up	4.43018	UP	Rv1065	amino acid metabolism
3.91263	up	1.30068	up	3.00815	UP	metZ	amino acid metabolism
4.777	up	1.61347	up	2.96071	UP	cysW	amino acid metabolism
6.31823	up	2.16945	up	2.91237	UP	cysT	amino acid metabolism
4.53113	up	1.57899	up	2.86965	UP	cysN	amino acid metabolism
5.55612	up	2.03921	up	2.72465	UP	metH	amino acid metabolism
9.42046	up	3.68617	up	2.55562	UP	metK	amino acid metabolism
6.47699	up	2.67951	up	2.41722	UP	sahH	amino acid metabolism
2.57746	up	1.16822	up	2.20632	UP	leuB	amino acid metabolism
3.62645	up	1.75056	up	2.07159	UP	cysA1	amino acid metabolism
3.65931	up	7.42447	up	2.02892	DOWN	panB	amino acid metabolism
3.11451	up	1.42237	down	4.42998	UP	hddA	DNA metabolism and repair
2.8761	up	9.68534	up	3.36752	DOWN	obgE	DNA metabolism and repair
3.34214	up	1.49605	down	5.00001	UP	pks4	lipid metabolism and transport
4.14401	up	1.05599	down	4.37604	UP	pks3	lipid metabolism and transport
4.90905	up	1.27242	up	3.85805	UP	papA1	lipid metabolism and transport
5.28814	up	1.41298	up	3.74254	UP	pks2	lipid metabolism and transport
4.95218	up	1.62264	up	3.05193	UP	Rv3767c	lipid metabolism and transport
14.5308	up	5.31231	up	2.7353	UP	Rv0726c	lipid metabolism and transport
2.45295	up	4.98751	up	2.03327	DOWN	yrbE4A	lipid metabolism and transport
2.45656	up	5.00334	up	2.03672	DOWN	fadB5	lipid metabolism and transport
20.2	up	4.83182	up	4.18063	UP	Rv0850	others
10.4502	up	4.32436	up	2.4166	UP	narK1	others
2.73053	up	1.3333	up	2.04795	UP	Rv1462	others
3.86751	up	1.92119	up	2.01308	UP	Rv1461	others
20.9317	up	7.57982	down	158.659	UP	whiB3	oxidative phosphorylation and redox
9.36495	up	1.96302	up	4.77069	UP	gca	oxidative phosphorylation and redox
3.6938	up	1.62528	up	2.27272	UP	mca	oxidative phosphorylation and redox
11.307	up	23.7562	up	2.10102	DOWN	Rv0068	oxidative phosphorylation and redox
1.35192	up	1.62806	down	2.201	UP	mtr	oxidative phosphorylation and redox
18.7884	up	5.97456	up	3.14473	UP	PPE27	PE/PPE family
45.0659	up	18.6649	up	2.41447	UP	PPE22	PE/PPE family
4.85065	up	2.22051	up	2.18448	UP	PPE2	PE/PPE family
1.8213	up	3.68371	up	2.02257	DOWN	PE24	PE/PPE family
1.75283	up	3.6034	up	2.05575	DOWN	PE8	PE/PPE family
1.81275	up	3.81642	up	2.10532	DOWN	PE32	PE/PPE family
1.71019	up	3.68824	up	2.15663	DOWN	PPE65	PE/PPE family
35.7598	up	95.7874	up	2.67863	DOWN	PPE31	PE/PPE family
95.1477	up	282.138	up	2.96526	DOWN	PE20	PE/PPE family
5.286	up	1.43685	up	3.67887	UP	Rv3614c	secretion
8.61	up	2.95804	up	2.91071	UP	Rv3615c	secretion
5.11017	up	2.08223	up	2.45418	UP	Rv3616c	secretion
1.67866	up	3.57303	up	2.1285	DOWN	mpt63	secretion
7.4093	up	1.00602	up	7.36499	UP	Rv3765c	transcriptional regulators
1.86464	up	4.043	up	2.16824	DOWN	Rv0827c	transcriptional regulators
1.63253	up	3.7655	up	2.30654	DOWN	Rv3183	transcriptional regulators
2.01979	up	7.10454	up	3.51746	DOWN	whiB7	transcriptional regulators
20.0902	up	5.24818	up	3.82804	UP	cpsY	translation
1.60894	up	3.42153	up	2.12657	DOWN	rplM	translation
2.63154	up	5.86196	up	2.22757	DOWN	rpmA	translation
1.71446	up	3.83809	up	2.23866	DOWN	rplU	translation
2.88869	up	6.58181	up	2.27847	DOWN	rplY	translation
1.62179	up	3.75164	up	2.31327	DOWN	rpmH	translation
12.982	up	1.46386	up	8.86832	UP	Rv3706c	Unknown
11.9128	up	2.76531	up	4.30795	UP	Rv1066	Unknown
64.4892	up	18.8791	up	3.4159	UP	Rv0849	Unknown
16.2402	up	6.01593	up	2.69954	UP	Rv2963	Unknown
3.80872	up	1.68982	up	2.25391	UP	Rv0390	Unknown
10.9487	up	4.88787	up	2.23996	UP	Rv3453	Unknown
3.36045	up	1.59619	up	2.10529	UP	Rv2410c	Unknown
8.00623	up	16.0763	up	2.00797	DOWN	Rv0968	Unknown
1.47003	up	2.9731	up	2.02248	DOWN	Rv3643	Unknown
2.01911	up	4.22511	up	2.09256	DOWN	Rv0268c	Unknown
2.29063	up	4.89979	up	2.13905	DOWN	acg	Unknown
3.1854	up	6.89569	up	2.16478	DOWN	Rv1566c	Unknown
4.02003	up	8.86267	up	2.20462	DOWN	Rv2660c	Unknown
2.09137	up	4.98578	up	2.38398	DOWN	Rv2626c	Unknown
1.84938	up	4.47499	up	2.41972	DOWN	Rv0047c	Unknown
1.95691	up	5.09777	up	2.60501	DOWN	Rv1490	Unknown
39.4974	up	124.763	up	3.15875	DOWN	Rv1805c	Unknown

## Sheet: whib3 regulated (pH repressed)
FC (abs)[Mtb 4.5 vs Control]	Regulation[Mtb 4.5 vs Control]	FC (abs)[MtbΔwhiB3 4.5 vs Control]	Regulation[MtbΔwhiB3 4.5 vs Control]	Ratio Mtb 4.5/ MtbΔwhiB3	Regulation Ratio Mtb 4.5/ MtbΔwhiB3	Gene Symbol	Pathway
1.77517	down	3.92738	down	2.21239	UP	Rv3700c	amino acid metabolism
1.91734	down	4.24174	down	2.21231	UP	ansP1	amino acid metabolism
1.98116	down	4.15933	down	2.09944	UP	proX	amino acid metabolism
3.30626	down	6.81476	down	2.06117	UP	trpA	amino acid metabolism
1.64408	down	4.29257	down	2.61093	UP	lldD1	DNA metabolism and repair
2.37184	down	5.3243	down	2.24479	UP	Rv0938	DNA metabolism and repair
1.50348	down	3.02928	down	2.01484	UP	add	DNA metabolism and repair
1.44231	down	8.6145	down	5.97273	UP	mmpL10	lipid metabolism and transport
1.64188	down	5.08772	down	3.09871	UP	lipF	lipid metabolism and transport
8.36699	down	2.40259	down	3.48248	DOWN	Rv1130	others
1.74934	down	4.25636	down	2.43312	UP	qcrB	oxidative phosphorylation and redox
3.85655	down	8.49573	down	2.20293	UP	nuoI	oxidative phosphorylation and redox
3.7423	down	8.22389	down	2.19755	UP	nuoH	oxidative phosphorylation and redox
4.72912	down	10.1356	down	2.14324	UP	nuoG	oxidative phosphorylation and redox
2.63571	down	5.25437	down	1.99353	UP	atpC	oxidative phosphorylation and redox
24.8583	down	327.748	down	13.1846	UP	PPE60	PE/PPE family
6.0595	down	2.7434	down	2.20876	DOWN	PPE19	PE/PPE family
1.59986	down	5.08663	down	3.17943	UP	Rv3871	secretion
1.78656	down	4.38149	down	2.45247	UP	Rv0289	secretion
2.23026	down	5.33757	down	2.39325	UP	Rv3870	secretion
3.66667	down	8.47293	down	2.31079	UP	Rv3885c	secretion
2.06599	down	4.27772	down	2.07054	UP	Rv0290	secretion
1.594	down	5.71219	down	3.58356	UP	Rv1184c	Unknown
1.40095	down	3.25458	down	2.32312	UP	Rv3702c	Unknown
2.30246	down	5.08173	down	2.20709	UP	Rv1639c	Unknown
1.50434	down	3.23478	down	2.1503	UP	Rv1638A	Unknown
1.46699	down	3.08822	down	2.10514	UP	Rv3703c	Unknown
