# Supplementary material for: Mycobacterium tuberculosis WhiB3 Responds to Vacuolar pH-induced Changes in Mycothiol Redox Potential to Modulate Phagosomal Maturation and Virulence
Source: J Biol Chem. 2015 Dec 4;291(6):2888–903. doi: 10.1074/jbc.M115.684597 (PMC4742752; doi:10.1074/jbc.M115.684597)
Supplement: Supplemental Data [file 10.1074_M115.684597_jbc.M115.684597-2.xls]

## Sheet: table S2
Table S2: WhiB3 dependent genes in PMA differentiated THP-1 infected with Mtb
PMA differentially THP-1 cells were infected with log phase cultures of Mtb and MtbΔwhiB3, total RNA was isolated and gene expression was analyzed as
described in Methods. The differentially regulated genes which followed the criteria of fold change >1.5 and p value< 0.05 were used for Pathways analysis.
Significant Biological analysis was done using tool GO-Elite (1.2.5 V) with z score > 1.96 and p value < 0.05 as cutoffs.

## Sheet: W0_Vs_R0
Biological category	Gene-Set Name	Differential	Z Score	p Value	q Value	Gene Symbols
Biological Process	cell cycle(GO:0007049)	4	5.39164	0.0215	1	GADD45GIP1|PIM1|RB1CC1|SEPT11

## Sheet: W12_Vs_R12
Biological category	Gene-Set Name	Differential	Z Score	p Value	q Value	Gene Symbols
Biological Process	protein transport(GO:0015031)	54	3.41093	0	0.379033	AHCTF1|ARF5|ARFGAP1|ARFGAP2|ARFGEF1|CEP290|CHMP1A|CHMP5|CHMP6|DENND4C|ECT2|EIF5A2|EPS15|FAM160A2|GDI2|GOLT1B|HOOK3|LIN7B|LIN7C|LMAN2|MON2|MTM1|NMD3|NUP107|NUP160|NUP88|PDCD6IP|PREB|RAB11FIP2|RAB11FIP5|RAB18|RAB22A|RAB24|RAB3IL1|RAB8B|RABEP1|RANBP6|RHBDF1|RINL|RP2|SDAD1|SNF8|SNX30|SPIRE1|STXBP3|TMED1|TMED5|TMED7|VPS35|VPS37D|VPS4B|VPS54|VTA1|XPO4
Biological Process	protein ubiquitination(GO:0016567)	37	3.22993	0.001	0.631722	ANAPC11|ATG3|BIRC6|CAND1|CDC34|CRBN|CUL2|CUL4B|CUL5|DTX2|FBXL15|FBXL3|FBXW5|FEM1C|HLTF|IRAK1|ITCH|KLHL36|MALT1|NFE2L2|PJA2|RCHY1|RNF138|SH3RF1|SHPRH|SOCS4|SPSB3|TRIM22|TRIM24|TRIM33|TSPAN17|TULP4|UBA6|UBE2N|VCPIP1|WDR32|WDSOF1
Biological Process	RNA splicing(GO:0008380)	31	2.52927	0.013	1	ARL6IP4|CCDC55|CDC40|CPSF2|CPSF3|DHX15|GTF2F2|KIAA1429|LOC100130932|LSM6|MBNL1|PAPOLA|PCF11|POLR2B|POLR2F|PRPF40A|PRPF4B|RBM16|RBM25|ROD1|SF3B1|SFRS12IP1|SFRS2IP|SFRS6|SNRPB|SRPK1|THOC1|THOC4|THOC6|U2AF2|ZCRB1
Biological Process	M phase of mitotic cell cycle(GO:0000087)	29	2.73012	0.005	1	AHCTF1|ANAPC11|ANAPC4|ARPP19|B9D2|CCDC99|CDC16|KIF20B|KIF2A|KNTC1|MPHOSPH9|NCAPG|NIPBL|NUP107|NUP160|PAFAH1B1|PDS5A|PDS5B|PSMA3|RANBP2|SMC2|SMC3|STAG1|STAG2|TAOK1|USO1|WAPAL|XPO1|ZWILCH
Biological Process	defense response to virus(GO:0051607)	27	3.64208	0.0005	0.379033	BNIP3|BNIP3L|BST2|DDX60|DICER1|EIF2AK2|EXOSC4|FADD|GBP1|GPAM|IFI16|IFI44L|IFIT2|IFNAR1|IL23A|IRF1|ISG15|ISG20|ITCH|LYST|POLR3H|RSAD2|STAT1|TBK1|TRIM11|TRIM22|UNC93B1
Biological Process	ubiquitin-dependent protein catabolic process(GO:0006511)	22	2.55672	0.0085	1	ANAPC4|CUL2|CUL4B|CUL5|DTL|ITCH|RNF20|STUB1|TTC3|UBA6|UBE2N|UBE4A|USP15|USP16|USP24|USP34|USP37|USP38|USP47|USP53|USP8|USPL1
Biological Process	mitotic prometaphase(GO:0000236)	20	3.73221	0	0.379033	AHCTF1|B9D2|CCDC99|KIF2A|KNTC1|NCAPG|NUP107|NUP160|PAFAH1B1|PDS5A|PDS5B|RANBP2|SMC2|SMC3|STAG1|STAG2|TAOK1|WAPAL|XPO1|ZWILCH
Biological Process	endocytosis(GO:0006897)	19	2.26929	0.0185	1	AP1G1|AP1S2|EEA1|EPS15|GAPVD1|GHR|HRAS|MYO6|PIK3C2A|PIK3CG|RAB18|RAB22A|RABEP1|RIN2|RINL|SGIP1|SH3GL1|SNX2|TNK2
Biological Process	cytokinesis(GO:0000910)	15	2.33642	0.018	1	AHCTF1|CHMP1A|DAPK3|DCTN3|DIAPH2|ECT2|NEK7|NIPBL|PDS5A|PDS5B|RASA1|SMC3|STAG1|STAG2|WAPAL
Biological Process	intracellular protein kinase cascade(GO:0007243)	15	2.10429	0.0355	1	AKAP11|DAPK3|DDX3X|FYB|GNA13|ICK|JAK2|MAP4K3|PINK1|SRPK1|STK38L|STK4|THOP1|WNK1|ZAK
Biological Process	rRNA processing(GO:0006364)	14	2.12162	0.0315	1	C16orf42|DIS3|EXOSC4|ISG20|KRR1|LSM6|NOP58|NPM3|RPS28|TSR2|UTP11L|UTP14C|WDR36|WDSOF1
Biological Process	positive regulation of GTPase activity(GO:0043547)	11	2.53678	0.0125	1	ARFGAP1|ARHGEF6|BNIP2|GARNL1|IQGAP1|LRRK2|RAB3GAP2|RAP1GDS1|RP2|SNX13|VAV3
Biological Process	positive regulation of protein ubiquitination(GO:0031398)	11	3.00677	0.0035	1	DNAJB2|LRRK2|MALT1|NDFIP1|PELI1|RASSF1|RCHY1|RIPK2|SPHK1|STRA13|STUB1
Biological Process	nuclear-transcribed mRNA catabolic process, deadenylation-dependent decay(GO:0000288)	10	2.39745	0.0155	1	CNOT2|CNOT6|CNOT7|DCP2|DIS3|EIF4A2|EXOSC4|LSM6|PATL1|XRN1
Biological Process	mRNA 3'-end processing(GO:0031124)	9	2.91556	0.008	1	CDC40|CPSF2|CPSF3|PAPOLA|PCF11|SFRS6|SNRPB|THOC4|U2AF2
Biological Process	termination of RNA polymerase II transcription(GO:0006369)	9	2.63126	0.0105	1	CDC40|CPSF2|CPSF3|PAPOLA|PCF11|SFRS6|SNRPB|THOC4|U2AF2
Biological Process	exonucleolytic nuclear-transcribed mRNA catabolic process involved in deadenylation-dependent decay(GO:0043928)	8	3.53396	0.0015	0.775295	CNOT6|CNOT7|DCP2|DIS3|EXOSC4|LSM6|PATL1|XRN1
Biological Process	Golgi organization(GO:0007030)	8	2.96766	0.006	1	ARFGEF1|ARHGAP21|ARL1|DYM|GOLGA5|GOLGB1|SEC23IP|TMED9
Biological Process	endosome organization(GO:0007032)	7	3.06518	0.0055	1	ALS2|FAM160A2|HOOK3|RAB22A|USP8|VPS18|VPS4B
Biological Process	positive regulation of interferon-beta production(GO:0032728)	7	2.51469	0.019	1	DDX3X|IFIH1|IRF1|IRF7|RIPK2|TBK1|TLR4
Biological Process	regulation of ARF GTPase activity(GO:0032312)	7	2.20284	0.031	1	ACAP2|ADAP1|AGAP10|ARFGAP1|ARFGAP2|ASAP1|ASAP2
Biological Process	mitochondrial fragmentation involved in apoptosis(GO:0043653)	6	4.5898	0.001	0.631722	ATG3|BAX|BNIP3|DNM1L|FIS1|PPP2R2B
Biological Process	vesicle fusion(GO:0006906)	6	3.52261	0.005	1	EEA1|GNAI3|KIAA0528|LRMP|VAMP7|VAV3
Biological Process	retrograde transport, endosome to Golgi(GO:0042147)	6	2.03907	0.0415	1	ARL1|GCC2|RHOBTB3|STX10|VPS35|VPS54
Biological Process	histone mRNA catabolic process(GO:0071044)	6	3.00013	0.009	1	ATM|DCP2|EXOSC4|XRN1|ZCCHC11|ZCCHC6
Biological Process	regulation of glucose transport(GO:0010827)	6	2.20328	0.026	1	NUP107|NUP160|NUP88|RANBP2|TPR|TRIB3
Biological Process	positive regulation of interferon-alpha production(GO:0032727)	5	2.69579	0.014	1	IFIH1|IRF7|RIPK2|TBK1|TLR4
Biological Process	mitotic cell cycle checkpoint(GO:0007093)	5	2.04221	0.0465	1	HRAS|KNTC1|NBN|RB1|ZWILCH
Biological Process	myeloid cell differentiation(GO:0030099)	5	2.04221	0.046	1	IFI16|IRF8|MYST3|PRDX3|SNRK
Biological Process	nucleosome disassembly(GO:0006337)	5	2.45597	0.0235	1	ARID2|SET|SMARCC1|SMARCE1|SUPT16H
Biological Process	positive regulation of axon extension(GO:0045773)	5	2.69579	0.016	1	APOE|MAP1B|PAFAH1B1|TNFRSF12A|TRPV2
Biological Process	positive regulation of translational initiation(GO:0045948)	5	4.03405	0.0015	0.775295	DAZL|DDX3X|KHDRBS1|RPS6KB1|UHMK1
Biological Process	response to exogenous dsRNA(GO:0043330)	5	2.04221	0.0425	1	DDX1|DDX21|DHX36|RIPK2|STAT1
Biological Process	positive regulation of cytokine-mediated signaling pathway(GO:0001961)	4	2.99781	0.01	1	AGPAT2|GAS6|PAFAH1B1|RIPK2
Biological Process	cellular response to zinc ion(GO:0071294)	4	2.65106	0.0205	1	MT1A|MT1E|MT1X|MT2A
Biological Process	entry of virus into host cell(GO:0046718)	4	2.35505	0.0395	1	GAS6|ITCH|ITGAV|KPNA3
Biological Process	Golgi vesicle transport(GO:0048193)	4	3.93439	0.0015	0.775295	ARL1|GOLGA5|SPIRE1|STX10
Biological Process	negative regulation of growth(GO:0045926)	4	2.09719	0.0485	1	MT1A|MT1E|MT1X|MT2A
Biological Process	neural tube formation(GO:0001841)	4	2.65106	0.0215	1	IFT52|MAP3K7|MIB1|STK4
Biological Process	regulation of cell motility(GO:2000145)	4	2.35505	0.0345	1	CDK6|DAPK3|PKN2|ROCK1
Biological Process	regulation of protein export from nucleus(GO:0046825)	4	3.41481	0.005	1	PTPN11|TPR|UHMK1|XPO1
Biological Process	regulation of protein phosphorylation(GO:0001932)	4	2.35505	0.0345	1	CCDC88A|FNIP1|LYN|PHIP
Biological Process	anterograde synaptic vesicle transport(GO:0048490)	3	2.29561	0.046	1	AP3M1|AP3S1|PLDN
Biological Process	positive regulation of natural killer cell activation(GO:0032816)	3	2.70844	0.024	1	IL23A|LYST|PLDN
Biological Process	cellular response to lipoteichoic acid(GO:0071223)	3	2.70844	0.0285	1	CD36|RIPK2|TLR4
Biological Process	intronless viral mRNA export from host nucleus(GO:0046784)	3	2.70844	0.0235	1	THOC1|THOC4|THOC6
Biological Process	microtubule anchoring at centrosome(GO:0034454)	3	3.2447	0.012	1	HOOK3|NIN|PCM1
Biological Process	negative regulation of protein secretion(GO:0050709)	3	2.70844	0.0255	1	ANXA1|RHBDF1|RSAD2
Biological Process	nuclear pore complex assembly(GO:0051292)	3	2.70844	0.0275	1	AHCTF1|NUP107|TPR
Biological Process	positive regulation of cholesterol biosynthetic process(GO:0045542)	3	3.2447	0.012	1	POR|PRKAA1|SREBF1
Biological Process	positive regulation of phosphoprotein phosphatase activity(GO:0032516)	3	2.29561	0.0435	1	ITGA1|JAK2|PPP2R4
Biological Process	positive regulation of receptor internalization(GO:0002092)	3	2.70844	0.032	1	AHI1|SCYL2|SYNJ2BP
Biological Process	protein acetylation(GO:0006473)	3	3.2447	0.014	1	KAT2B|MYST3|NUPR1
Biological Process	protein localization in Golgi apparatus(GO:0034067)	3	2.70844	0.027	1	ARL1|GCC2|RAB6A
Biological Process	regulation of DNA-dependent transcription in response to stress(GO:0043620)	3	3.9967	0.004	1	BCLAF1|DDIT3|RPS6KA1
Biological Process	regulation of mitochondrion organization(GO:0010821)	3	3.2447	0.019	1	DNM1L|FIS1|GOLPH3
Biological Process	regulation of synaptic transmission, GABAergic(GO:0032228)	3	2.70844	0.0245	1	CNR1|HRAS|NF1
Biological Process	tissue remodeling(GO:0048771)	3	3.2447	0.0145	1	CSPG4|IL23A|MMP14
Biological Process	transmembrane receptor protein serine/threonine kinase signaling pathway(GO:0007178)	3	2.70844	0.0295	1	ACVR2A|BMPR2|IRAK1
biological_process	macromolecule metabolic process(GO:0043170)	274	2.93265	0.0055	0.0229706	ACVR2A|ADCK2|AGTPBP1|AIP|ANAPC11|ANAPC13|ANAPC4|ANXA1|ASPHD1|ATG3|ATM|B3GALT4|BAX|BCCIP|BIRC2|BIRC6|BMI1|BMP2K|BMPR2|BNIP3|BRCC3|BXDC2|CAND1|CARS2|CCNE2|CCT2|CDC16|CDC2L6|CDC34|CDK6|CDT1|CHM|CHORDC1|CHURC1|CLPX|CRBN|CSNK1G3|CUL4B|CXXC1|DAPK3|DARS|DDX1|DNAJB14|DNAJB2|DNAJC17|DPM3|DTL|EEF1D|EIF2A|EIF2AK2|EIF2S3|EIF3H|EIF3J|EIF4A2|EIF5A2|ENDOG|EPRS|ESCO1|ETF1|FANCG|FASTK|FBXL3|FKBP2|FKBP4|FYB|G2E3|G…
biological_process	cell cycle(GO:0007049)	111	2.32691	0.0205	0.0573462	AHCTF1|ANAPC11|ANAPC13|ANAPC4|ANKRD54|ANXA1|ARL8B|ATM|B9D2|BCAT1|BCCIP|C13orf34|C14orf106|CAB39|CCDC99|CCNE2|CCPG1|CD2AP|CDC16|CDC34|CDC5L|CDK6|CDT1|CEP110|CEP135|CEP152|CEP192|CEP290|CHMP1A|CKAP2|CKS2|COMMD5|CUL2|CUL4B|CUL5|DCTN3|DDIT3|DMTF1|DYNC1I2|ESCO1|EVI5|FOXN3|GADD45GIP1|HRAS|JMY|KAT2B|KHDRBS1|KIF20B|KIF2A|KIF3B|KNTC1|LRWD1|LZTS2|MAPK6|MNS1|MPHOSPH9|NBN|NCAPG|NEK1|NIPBL|NUP107|NUP160|ORC3L…
biological_process	organelle organization(GO:0006996)	86	2.49066	0.016	0.0516364	AGTPBP1|AIP|ARID2|ARID4A|ARID4B|ATG3|BAX|BAZ1A|BMI1|BNIP3|BRCC3|C14orf106|CBX7|CCDC99|CHD1|CHD9|CHMP1A|CXXC1|DAPK3|DNM1L|FANCG|FIS1|GRPEL2|H2AFJ|HIST1H4C|HIST2H2AA3|HIST2H2AA4|HIST2H2AB|HIST2H2AC|HIST2H4A|HIST2H4B|HIST3H2A|HLTF|HMGB2|JAK2|JMJD1C|KAT2B|LOC644096|LONP1|LRRK2|LRWD1|MAP3K1|MAP3K7|MBD3|MSTO1|MTX3|MYST3|NAP1L1|NBN|NCAPG|NIPBL|OPA1|PDS5B|PRDX3|PRKCA|PRMT1|RAD50|RB1|RBL2|RLF|RNF20|RRM2B|…
biological_process	cell division(GO:0051301)	47	3.07428	0.002	0.00946667	AHCTF1|ANAPC11|ANAPC13|ANAPC4|ARL8B|BMI1|C13orf34|C14orf106|CCDC99|CCNE2|CD2AP|CDC16|CDK6|CEP110|CHMP1A|CKS2|DCTN3|DIAPH2|EVI5|KIF20B|KIF2A|KNTC1|LZTS2|NCAPG|NEK1|PAFAH1B1|PDCD6IP|PDS5A|PDS5B|PPP1CB|RASA1|RB1|ROCK1|SAC3D1|SENP5|SEPT11|SMC2|SMC3|SPAST|STAG1|STAG2|TACC1|TIPIN|USP16|VPS4B|WAPAL|ZWILCH
biological_process	ribosome biogenesis(GO:0042254)	18	2.12088	0.0345	0.0790161	BXDC2|DIS3|EIF2A|EXOSC4|KRR1|LSM6|NOP58|RPL24|RPLP0|RPS21|RPS28|SDAD1|TSR2|UTP11L|UTP14C|WDR36|WDSOF1|ZNHIT6
BioMarkers	Parietal Association Neocortex	6	3.35536	0.0425	1	AP1G1|CCBE1|MEF2C|NTSR1|SATB2|ZBTB34
Cellular Component	cytosol(GO:0005829)	274	2.72893	0.029	1	AACS|AASDHPPT|ACTR2|AGTPBP1|AHCTF1|AIP|AK1|AKR7A3|ALS2|AMD1|ANAPC11|ANAPC4|AP1G1|AP1S1|AP1S2|APBB1IP|ARCN1|ARFGAP1|ARFGEF1|ARFIP1|ARHGAP12|ARHGAP15|ARHGAP18|ARHGDIB|ARHGEF6|ASPSCR1|ATG3|ATP6V1A|B9D2|BAX|BCAT1|BIRC2|BLVRB|BNIP2|CAB39|CAPZA1|CAPZA2|CARS2|CCDC88A|CCDC99|CCNE2|CCT2|CDC16|CDK6|CDT1|CEP110|CEP135|CEP152|CEP192|CEP290|CHMP5|CHMP6|CNOT2|CNOT6|CNOT7|COPB1|CPNE3|CRYZ|CUL2|CUL5|DARS|DCP2|DC…
Cellular Component	nucleolus(GO:0005730)	181	3.77329	0.0005	0.379033	ABTB1|ADPRHL2|AFF4|AIP|AKAP11|ANKRD12|API5|ARFGAP2|ARFGEF1|ATAD2|ATF2|BCLAF1|BLVRB|BMI1|BMP2K|BXDC2|C6orf108|CAPG|CCDC51|CCT2|CD2AP|CDC34|CDC5L|CEP152|CEP350|CLPX|COBRA1|CPSF4|CRBN|CUL4B|DDX1|DDX18|DDX21|DDX28|DHX15|DIAPH2|DIS3|DMTF1|DPP8|DTX2|ELF1|ELL2|EXOSC4|FDPS|FERMT2|FKBP4|G2E3|GABPA|GPSM1|HELQ|HIST2H4B|HLTF|HSF2|HSPH1|IBTK|IFI16|INTS10|IQGAP1|KIAA0020|KIAA0776|KIF20B|KRR1|LARP6|LTV1|MAK16|M…
Cellular Component	Golgi apparatus(GO:0005794)	84	2.81038	0.0035	1	ACBD3|AP1G1|AP3M1|AP3S1|AP4E1|APOE|ARF5|ARFGAP2|ARFGEF1|ARHGAP21|ARL1|BIRC6|BST2|C4orf41|CCDC88A|CD36|CD46|CRYZ|DIAPH2|DNM1L|DYM|FNDC3A|G2E3|GCC2|GDI2|GNAI3|GOLGA4|GOLGA5|GOLGB1|GPSM1|HOOK3|HRAS|IFT20|IGFBP6|IPO7|ITM2C|KDELR1|KIAA1012|LARP6|LYN|MANEA|MARCH1|MMGT1|MOBKL3|MPHOSPH9|MYO5A|MYO6|NTSR1|PARP10|PDE3B|PICK1|PIK3C2A|QPCTL|RAB10|RAB31|RAB6A|RHOBTB3|RSAD2|SAR1A|SCYL2|SH3RF1|SLC1A5|SLC30A7|SPI…
Cellular Component	late endosome membrane(GO:0031902)	17	2.58952	0.011	1	ARL8B|CD63|CHMP6|FIG4|HLA-DRB3|MARCH1|MUDENG|RNF13|SNF8|TMEM106B|TMEM55A|TMEM55B|TMEM9|VAMP7|VPS18|VPS37D|VPS4B
Cellular Component	microtubule organizing center(GO:0005815)	16	3.53527	0.0005	0.379033	AKAP11|BIRC6|CCDC99|CHMP1A|DAPK3|EVI5|LZTS2|NEK7|PDCD6IP|PDE4D|RASSF1|RASSF7|SLMAP|SMEK2|TACC1|UBXN6
Cellular Component	cytoplasmic vesicle membrane(GO:0030659)	15	2.18014	0.0385	1	AGTRAP|AP1G1|AP1S1|AP1S2|AP3S1|APPBP2|ARHGAP21|DENND4C|GPRC5C|KIAA0528|MARCH1|RAB10|RAB11FIP2|SPIRE1|TNK2
Cellular Component	nuclear pore(GO:0005643)	13	2.59766	0.009	1	AHCTF1|CSE1L|EIF5A2|IPO7|KPNA3|NUP107|NUP160|NUP88|RANBP2|RGPD8|TNPO1|TPR|XPO1
Cellular Component	ER-Golgi intermediate compartment(GO:0005793)	12	2.56536	0.0125	1	C19orf10|COPB1|GOLGB1|KDELR1|LMAN2|MYO18A|SEC23IP|SERPINH1|TMED1|TMED5|TMED7|TMED9
Cellular Component	ubiquitin ligase complex(GO:0000151)	10	1.97133	0.047	1	BMI1|BRCC3|CAND1|FBXL3|RCHY1|RNF20|STUB1|TSPAN17|UBE2N|UBE4A
Cellular Component	ER-Golgi intermediate compartment membrane(GO:0033116)	7	2.6857	0.013	1	FAM38A|LMAN2|TMED1|TMED5|TMED7|TMED9|VMA21
Cellular Component	actomyosin(GO:0042641)	4	2.99781	0.0115	1	DBN1|KAT2B|MYO18A|MYO5A
Cellular Component	AP-type membrane coat adaptor complex(GO:0030119)	4	3.41481	0.005	1	AP1G1|AP1S2|AP3S1|MUDENG
Cellular Component	CCR4-NOT complex(GO:0030014)	4	2.09719	0.0445	1	CNOT2|CNOT6|CNOT7|PATL1
Cellular Component	nuclear chromosome, telomeric region(GO:0000784)	4	2.99781	0.008	1	NBN|PURA|RAD50|XRCC5
Cellular Component	nuclear inclusion body(GO:0042405)	4	3.41481	0.0065	1	NBN|RANBP2|STUB1|TPR
Cellular Component	centriolar satellite(GO:0034451)	3	2.70844	0.0265	1	C16orf63|HOOK3|PCM1
Cellular Component	cytosolic part(GO:0044445)	3	2.29561	0.0485	1	AIP|BAX|GIPC1
Cellular Component	dynactin complex(GO:0005869)	3	2.70844	0.0205	1	ACTR10|DCTN3|DCTN6
Cellular Component	F-actin capping protein complex(GO:0008290)	3	2.29561	0.0435	1	CAPG|CAPZA1|CAPZA2
Cellular Component	insulin-responsive compartment(GO:0032593)	3	3.2447	0.012	1	DENND4C|MYO5A|RAB10
Cellular Component	Mre11 complex(GO:0030870)	3	2.29561	0.0455	1	NBN|RAD50|SP100
Cellular Component	mRNA cleavage and polyadenylation specificity factor complex(GO:0005847)	3	2.29561	0.042	1	CPSF2|CPSF3|CPSF4
Cellular Component	nonmotile primary cilium(GO:0031513)	3	2.29561	0.047	1	AHI1|PAFAH1B1|PCM1
Cellular Component	Nup107-160 complex(GO:0031080)	3	2.29561	0.046	1	AHCTF1|NUP107|NUP160
Cellular Component	small-subunit processome(GO:0032040)	3	3.2447	0.013	1	UTP11L|UTP14C|WDR36
Cellular Component	transcription export complex(GO:0000346)	3	2.70844	0.0235	1	THOC1|THOC4|THOC6
cellular_component	intracellular organelle(GO:0043229)	835	5.58642	0	0.0044375	729086|A4GALT|ABCB7|ABCE1|ABTB1|ACBD3|ACER3|ACTR10|ACTR2|ADAP1|ADCY6|ADPRHL2|AFF4|AGPAT2|AGTPBP1|AGTRAP|AHCTF1|AHI1|AIP|AK3|AKAP11|ALKBH7|ALS2|ANAPC11|ANAPC13|ANAPC4|ANKRD12|ANKRD28|ANKRD49|ANKRD54|ANXA1|AP1G1|AP1S1|AP1S2|AP3M1|AP3S1|AP4E1|APBB1IP|API5|APOE|APPBP2|ARCN1|ARF5|ARFGAP1|ARFGAP2|ARFIP1|ARHGAP21|ARHGDIB|ARID2|ARID4A|ARID4B|ARID5B|ARL1|ARL6IP4|ARL8B|ASAP2|ASCC3|ASPHD1|ASXL2|ATAD2|ATF2|A…
Domains	MOD_RES-Phosphoserine(UniProt)	550	8.16723	0	0.342	AASDHPPT|ACAP2|ACBD3|ACTR10|ADCY6|AFF4|AGGF1|AGTPBP1|AHCTF1|AHI1|AKAP11|ALS2|AMD1|ANAPC4|ANKIB1|ANKRD12|ANKRD28|ANKRD54|ANTXR1|AP1S1|AP4E1|APBB1IP|API5|ARFGAP1|ARFGAP2|ARFGEF1|ARFIP1|ARHGAP12|ARHGAP15|ARHGAP21|ARHGDIB|ARHGEF6|ARID2|ARID4A|ARID4B|ARL6IP4|ASAP1|ASAP2|ASMTL|ASPSCR1|ASXL2|ATAD2|ATF2|ATM|ATP11B|ATP5C1|ATP6V1A|AZI2|BAT2D1|BAZ1A|BBX|BCCIP|BCLAF1|BIRC6|BMI1|BMP2K|BMPR2|BNIP2|BNIP3L|BRWD2…
Domains	MOD_RES-Phosphothreonine(UniProt)	283	6.38681	0	0.342	ACAA1|AFF4|AGTPBP1|AHCTF1|AKAP11|ALS2|ANXA1|ARFGAP1|ARFIP1|ARHGAP12|ARHGAP21|ARHGEF6|ARID2|ARID4B|ASCC3|ATAD2|ATM|AZI2|BAT2D1|BAZ1A|BAZ2B|BBX|BCLAF1|BMP2K|BMPR2|BNIP2|C12orf35|C14orf106|C14orf145|C20orf30|C21orf2|C3orf63|CAMSAP1L1|CAND1|CAPRIN2|CCDC55|CCDC66|CCDC88A|CCDC99|CCNE2|CCPG1|CDC16|CDT1|CEP110|CEP350|CHD1|CHD9|CHORDC1|CKAP2|CNOT2|CNOT6|CPD|CPSF3|CSNK1G3|CTDSPL2|CTSF|CTTNBP2NL|CUL2|CUL4B|…
Domains	MOD_RES-N6-acetyllysine(UniProt)	189	5.00321	0	0.342	ABCB7|ABCE1|ACTR2|ADAP1|AFF4|AHCTF1|AK3|ALS2|ANKRD12|ANKRD28|ANXA1|AP1G1|API5|ARCN1|ARFGAP1|ARFGEF1|ARHGAP15|ARHGDIB|ARHGEF6|ASCC3|ATM|ATP5C1|ATP5F1|BAT2D1|BAZ2B|BCLAF1|BXDC2|C4orf41|CALM1|CAND1|CAPZA1|CAPZA2|CARS2|CCT2|CECR5|CHD9|CLPX|CORO1C|CRYZ|CSE1L|CTDSPL2|CXXC1|DARS|DCI|DDX1|DDX18|DDX3X|DHX36|DIS3|DLAT|DMXL2|DNAJC13|DNM1L|DNPEP|DOCK10|DPYD|DTX2|EEF1D|EIF4A2|EIF5A2|EPRS|FAM38A|FAM62A|FDPS|FN…
Domains	COILED(UniProt)	173	4.68536	0.0005	0.342	ABTB1|ACBD3|AGGF1|AHI1|ANKIB1|ARFGAP2|ARID4B|ARL13B|ASCC3|ATAD2|AZI2|BAT2D1|BAZ1A|BAZ2B|BBX|BST2|C14orf145|C14orf80|C19orf25|CAPRIN2|CASC4|CCDC14|CCDC44|CCDC51|CCDC55|CCDC66|CCDC76|CCDC88A|CCDC99|CCPG1|CDC5L|CEP110|CEP152|CEP290|CEP350|CHMP1A|CHMP5|CMYA5|CORO1C|CSPP1|CTTNBP2NL|CWF19L2|CXXC1|DAAM1|DCTN3|DGCR6|DHX29|DHX36|DIAPH2|DMXL2|EEA1|EHBP1|EIF2A|EIF3J|EVI5|EVI5L|FAM107B|FAM175B|FAM38A|FAM62A|…
Domains	Znf_C2H2(IPR007087)	41	2.17344	0.043	1	ATF2|EEA1|HIVEP1|MTF1|PRDM10|RBAK|RLF|ZBTB20|ZBTB48|ZEB1|ZEB2|ZFHX3|ZFP90|ZFX|ZHX1|ZNF10|ZNF12|ZNF121|ZNF148|ZNF195|ZNF217|ZNF25|ZNF295|ZNF439|ZNF451|ZNF462|ZNF480|ZNF573|ZNF576|ZNF594|ZNF614|ZNF615|ZNF644|ZNF653|ZNF680|ZNF721|ZNF776|ZNF787|ZNF800|ZNF83|ZNF84
Domains	Znf_C2H2-like(IPR015880)	41	2.25116	0.0275	1	HIVEP1|MTF1|PRDM10|RBAK|RLF|ZBTB20|ZBTB48|ZEB1|ZEB2|ZFHX3|ZFP106|ZFP90|ZFR|ZFX|ZNF10|ZNF12|ZNF121|ZNF148|ZNF195|ZNF217|ZNF25|ZNF295|ZNF439|ZNF451|ZNF462|ZNF480|ZNF511|ZNF573|ZNF576|ZNF594|ZNF614|ZNF615|ZNF644|ZNF653|ZNF680|ZNF721|ZNF776|ZNF787|ZNF800|ZNF83|ZNF84
Domains	COMPBIAS-Poly-Ser(UniProt)	38	2.27185	0.032	1	ARID4B|ASXL2|ATAD2|BCLAF1|BMPR2|CHD9|CMYA5|DENND4C|EPS8|FAM62A|FIG4|FNIP1|GARNL1|GNPAT|GOLGB1|HIVEP1|IRAK1|KIAA0232|KIAA0430|KIAA1737|LEMD2|MAP3K7|MLLT10|MYST3|NF1|PLEKHH3|PTPN13|RGPD8|SH3BP5L|SPRED1|STAG1|STAG2|SUZ12|TCF4|TPR|TTC14|TTC3|WIPF1
Domains	COMPBIAS-Ser-rich(UniProt)	38	3.06054	0.003	0.945	AFF4|AKAP11|ARID4B|ARL6IP4|ASXL2|BAZ2B|C13orf34|CATSPER2|CDC2L6|CEP350|CHD9|CUL4B|EVI5|FCHO2|HECTD1|HIPK3|KIAA2026|LZTS2|MEF2C|MYCBP2|NAV3|NFAT5|PNN|PPP1R12A|PUM2|RAPGEF6|REXO1|RSBN1L|SFRS18|SPTY2D1|SUB1|TANC1|TTC14|UBN2|USP24|WDR32|ZFC3H1|ZMYM1
Domains	ZN_FING-C2H2-type 3(UniProt)	35	2.66106	0.01	1	HIVEP1|MTF1|PRDM10|RBAK|RLF|ZBTB20|ZBTB48|ZEB1|ZEB2|ZFHX3|ZFP90|ZFX|ZNF10|ZNF12|ZNF121|ZNF148|ZNF195|ZNF217|ZNF25|ZNF295|ZNF439|ZNF451|ZNF462|ZNF480|ZNF511|ZNF573|ZNF594|ZNF614|ZNF644|ZNF653|ZNF680|ZNF776|ZNF787|ZNF800|ZNF84
Domains	ZN_FING-C2H2-type 2(UniProt)	33	2.29439	0.028	1	HIVEP1|MTF1|PRDM10|RBAK|RLF|ZBTB20|ZEB1|ZEB2|ZFHX3|ZFP90|ZFX|ZHX1|ZNF10|ZNF12|ZNF148|ZNF217|ZNF25|ZNF295|ZNF439|ZNF451|ZNF462|ZNF480|ZNF511|ZNF573|ZNF576|ZNF594|ZNF644|ZNF653|ZNF680|ZNF721|ZNF787|ZNF800|ZNF84
Domains	ZN_FING-C2H2-type 4(UniProt)	31	2.5339	0.019	1	HIVEP1|MTF1|PRDM10|RBAK|RLF|ZBTB20|ZBTB48|ZFHX3|ZFP90|ZFX|ZNF10|ZNF12|ZNF148|ZNF195|ZNF217|ZNF25|ZNF439|ZNF451|ZNF462|ZNF480|ZNF573|ZNF594|ZNF614|ZNF644|ZNF653|ZNF680|ZNF721|ZNF776|ZNF787|ZNF800|ZNF84
Domains	ZN_FING-C2H2-type 5(UniProt)	30	2.33958	0.022	1	HIVEP1|MTF1|PRDM10|RBAK|RLF|ZBTB20|ZBTB48|ZEB1|ZEB2|ZFP90|ZFX|ZNF10|ZNF12|ZNF195|ZNF217|ZNF25|ZNF295|ZNF439|ZNF451|ZNF462|ZNF573|ZNF594|ZNF614|ZNF644|ZNF653|ZNF680|ZNF776|ZNF787|ZNF800|ZNF84
Domains	ZN_FING-C2H2-type 6(UniProt)	29	2.75873	0.004	1	MTF1|PRDM10|RBAK|RLF|ZBTB48|ZEB1|ZEB2|ZFP90|ZFX|ZNF10|ZNF12|ZNF195|ZNF217|ZNF25|ZNF439|ZNF451|ZNF462|ZNF480|ZNF573|ZNF594|ZNF614|ZNF615|ZNF644|ZNF680|ZNF721|ZNF776|ZNF787|ZNF800|ZNF84
Domains	COMPBIAS-Glu-rich(UniProt)	27	2.24341	0.025	1	ACBD3|ARID4B|BAT2D1|BAZ1A|C5orf41|CMYA5|CSPP1|GOLGA4|IWS1|KIAA1429|MIER1|MNS1|MYO6|MYST3|PARP10|RBM25|RDX|SLK|SLTM|SMARCC1|SMARCE1|SR140|TMEM132A|TRIM44|ZCCHC6|ZFP91|ZNHIT6
Domains	Znf_RING(IPR001841)	27	3.0856	0.0005	0.342	ANAPC11|ANKIB1|BIRC2|BMI1|DTX2|HLTF|MARCH1|MIB2|MYCBP2|PCGF5|PJA2|RC3H2|RCHY1|RNF13|RNF138|RNF160|RNF20|RNF38|SFRS2IP|SHPRH|TRIM11|TRIM2|TRIM22|TRIM24|TRIM33|TRIM38|TTC3
Domains	ZN_FING-C2H2-type 7(UniProt)	26	2.51997	0.0175	1	PRDM10|RBAK|RLF|ZBTB48|ZFP90|ZFX|ZNF10|ZNF12|ZNF195|ZNF217|ZNF25|ZNF295|ZNF439|ZNF462|ZNF480|ZNF573|ZNF594|ZNF614|ZNF644|ZNF680|ZNF721|ZNF776|ZNF787|ZNF800|ZNF83|ZNF84
Domains	DEAD-like_helicase(IPR014001)	20	3.49128	0.001	0.603529	ASCC3|CHD1|CHD9|DDX1|DDX18|DDX3X|DDX60|DDX60L|DHX15|DHX29|DHX36|DICER1|EIF4A2|HELQ|HLTF|PGBD3|POLQ|SHPRH|SMARCA5|SMARCAD1
Domains	ZN_FING-C2H2-type 10(UniProt)	20	2.71142	0.0085	1	PRDM10|RLF|ZBTB48|ZFP90|ZFX|ZNF10|ZNF12|ZNF121|ZNF195|ZNF25|ZNF439|ZNF451|ZNF462|ZNF480|ZNF573|ZNF594|ZNF614|ZNF680|ZNF721|ZNF84
Domains	DOMAIN-Helicase C-terminal(UniProt)	19	3.31133	0	0.342	CHD1|CHD9|DDX1|DDX18|DDX21|DDX3X|DDX60|DDX60L|DHX29|DHX36|DICER1|EIF4A2|HELQ|HLTF|IFIH1|PGBD3|POLQ|SHPRH|SMARCAD1
Domains	Helicase_C(IPR001650)	19	3.31133	0	0.342	CHD1|CHD9|DDX1|DDX18|DDX21|DDX3X|DDX60|DDX60L|DHX29|DHX36|DICER1|EIF4A2|HELQ|HLTF|IFIH1|PGBD3|POLQ|SHPRH|SMARCAD1
Domains	REPEAT-TPR 1(UniProt)	19	2.82583	0.006	1	CCPG1|CDC16|FANCG|GPSM1|INTS8|NARG1|NPHP3|RGPD8|RPAP3|SRP72|ST13|STUB1|TANC1|TMTC1|TTC14|TTC29|TTC3|TTC37|ZFC3H1
Domains	REPEAT-TPR 2(UniProt)	19	2.67526	0.0055	1	AIP|CCPG1|FANCG|GPSM1|INTS8|NARG1|NPHP3|RGPD8|RPAP3|SRP72|ST13|STUB1|TANC1|TMTC1|TTC14|TTC29|TTC3|TTC37|ZFC3H1
Domains	TPR-contain(IPR013026)	19	3.39776	0.0005	0.342	AIP|CCPG1|CDC16|GPSM1|NARG1|NPHP3|RANBP2|RGPD8|RPAP3|SRP72|ST13|STUB1|TANC1|TMTC1|TTC14|TTC29|TTC3|TTC37|ZFC3H1
Domains	ZN_FING-RING-type(UniProt)	19	2.52969	0.009	1	ANAPC11|BIRC2|DTX2|HLTF|PCGF5|RCHY1|RNF138|RNF160|RNF20|RNF38|SHPRH|TRIM11|TRIM2|TRIM22|TRIM24|TRIM33|TRIM38|TTC3|VPS18
Domains	REPEAT-TPR 3(UniProt)	18	2.71678	0.0065	1	CCPG1|CDC16|FANCG|GPSM1|INTS8|NARG1|NPHP3|RGPD8|RPAP3|SRP72|ST13|TANC1|TMTC1|TTC14|TTC29|TTC3|TTC37|ZFC3H1
Domains	ZN_FING-C2H2-type 11(UniProt)	18	2.87586	0.002	0.945	RBAK|RLF|ZBTB48|ZFP90|ZFX|ZNF12|ZNF121|ZNF25|ZNF439|ZNF451|ZNF462|ZNF480|ZNF573|ZNF614|ZNF680|ZNF721|ZNF776|ZNF84
Domains	DOMAIN-Helicase ATP-binding(UniProt)	17	2.60403	0.0145	1	CHD1|CHD9|DDX1|DDX18|DDX3X|DDX60|DDX60L|DHX15|DHX29|DHX36|DICER1|EIF4A2|HELQ|HLTF|POLQ|SMARCA5|SMARCAD1
Domains	TPR_repeat(IPR019734)	17	3.02272	0.001	0.603529	AIP|CCPG1|CDC16|GPSM1|NARG1|NPHP3|RANBP2|RGPD8|RPAP3|SRP72|ST13|STUB1|TANC1|TMTC1|TTC14|TTC3|TTC37
Domains	Znf_C3HC4_RING-type(IPR018957)	15	2.28367	0.022	1	BMI1|MARCH1|MARCH6|PCGF5|PJA2|RCHY1|RNF13|RNF138|RNF160|RNF38|SFRS2IP|TRIM11|TRIM2|TRIM22|TTC3
Domains	COMPBIAS-Lys-rich(UniProt)	14	2.23949	0.0295	1	BAZ2B|BBX|CHD9|IFI16|KIAA2026|KRR1|MYCBP2|NOP58|PCF11|PHF20L1|RSBN1L|SUB1|TAF2|UBN2
Domains	DNA/RNA_helicase_DEAD/DEAH_N(IPR011545)	14	2.78716	0.0045	1	ASCC3|CHD9|DDX1|DDX18|DDX3X|DDX60|DDX60L|DHX15|DHX29|DHX36|DICER1|EIF4A2|HELQ|POLQ
Domains	ZN_FING-C2H2-type 12(UniProt)	14	2.07332	0.0305	1	RBAK|RLF|ZFP90|ZFX|ZNF12|ZNF25|ZNF462|ZNF480|ZNF573|ZNF594|ZNF614|ZNF680|ZNF721|ZNF84
Domains	REPEAT-TPR 4(UniProt)	13	2.19544	0.039	1	CDC16|FANCG|GPSM1|INTS8|NARG1|NPHP3|RPAP3|TMTC1|TTC14|TTC29|TTC3|TTC37|ZFC3H1
Domains	TPR-1(IPR001440)	13	2.67063	0.006	1	CCPG1|CDC16|GPSM1|NPHP3|RANBP2|RGPD8|RPAP3|SRP72|ST13|STUB1|TMTC1|TTC14|TTC37
Domains	COMPBIAS-Poly-Asp(UniProt)	12	2.54905	0.0055	1	C14orf106|CCDC55|EIF3J|ELF1|INO80D|LRMP|NARG1|RP5-1022P6.2|SPTY2D1|STAG1|TPR|ZCCHC6
Domains	Znf_PHD(IPR001965)	11	2.01105	0.037	1	BAZ1A|BAZ2B|CXXC1|G2E3|MLLT10|MYST3|PHF3|SHPRH|SP100|TRIM24|TRIM33
Domains	Znf_PHD-finger(IPR019787)	11	2.10905	0.036	1	BAZ1A|BAZ2B|CXXC1|MLLT10|MYST3|PHF20L1|PHF3|SHPRH|SP100|TRIM24|TRIM33
Domains	Peptidase_C19(IPR001394)	10	2.52407	0.008	1	USP15|USP16|USP24|USP34|USP37|USP38|USP47|USP53|USP8|USPL1
Domains	Bromodomain(IPR001487)	9	2.96221	0.0035	0.945	ATAD2|BAZ1A|BAZ2B|KAT2B|KIAA2026|PHIP|SP100|TRIM24|TRIM33
Domains	Kelch_1(IPR006652)	8	2.12267	0.0265	1	HCFC2|KLHDC5|KLHDC8B|KLHL24|KLHL35|KLHL36|KLHL5|MKLN1
Domains	Small_GTPase_ARF(IPR024156)	8	2.86703	0.0045	1	ARF5|ARL1|ARL13B|ARL8B|RAB10|RAB18|RAB8B|SAR1A
Domains	SRP_receptor_beta_su(IPR019009)	8	2.70158	0.0135	1	ARF5|ARL1|ARL13B|ARL8B|RAB6A|RAB8B|RHOT1|SAR1A
Domains	ZN_FING-PHD-type(UniProt)	8	3.04279	0.0025	0.945	BAZ1A|BAZ2B|CXXC1|PHF20L1|PHF3|SHPRH|TRIM24|TRIM33
Domains	MOTIF-DEAH box(UniProt)	7	2.11043	0.0325	1	CHD1|CHD9|DDX60L|DHX29|DHX36|HELQ|POLQ
Domains	REPEAT-HEAT 5(UniProt)	7	2.42139	0.0205	1	CAND1|COPB1|NCAPG|NIPBL|SF3B1|TNPO1|XPO1
Domains	REPEAT-Kelch 3(UniProt)	7	1.96771	0.04	1	HCFC2|KLHDC8B|KLHL24|KLHL35|KLHL36|KLHL5|MKLN1
Domains	SNF2_N(IPR000330)	7	2.42139	0.0265	1	CHD1|CHD9|HLTF|PGBD3|SHPRH|SMARCA5|SMARCAD1
Domains	COMPBIAS-Arg/Lys-rich (basic)(UniProt)	6	2.48203	0.013	1	CXXC1|METAP2|NKTR|PRPF4B|SEMA3E|TTC3
Domains	DOMAIN-Bromo(UniProt)	6	2.68715	0.0115	1	ATAD2|BAZ1A|BAZ2B|KAT2B|TRIM24|TRIM33
Domains	Gprotein_alpha_su(IPR001019)	6	2.11723	0.029	1	ARF5|ARL1|ARL8B|GNA13|GNAI3|SAR1A
Domains	REPEAT-HEAT 6(UniProt)	6	2.29281	0.031	1	CAND1|COPB1|NCAPG|SF3B1|TNPO1|XPO1
Domains	ZN_FING-C2H2-type 19(UniProt)	6	2.11723	0.032	1	ZNF462|ZNF573|ZNF594|ZNF615|ZNF721|ZNF84
Domains	ZN_FING-C2H2-type(UniProt)	6	2.29281	0.025	1	ARID2|ATF2|EEA1|PRMT3|SUZ12|TANK
Domains	Znf_CCHC(IPR001878)	6	3.43081	0.002	0.945	CPSF4|SFRS12IP1|ZCCHC11|ZCCHC6|ZCCHC7|ZCCHC9
Domains	Znf_U1(IPR003604)	6	2.68715	0.013	1	MATR3|TRIT1|WBP4|ZCCHC6|ZFHX3|ZFR
Domains	AP_mu_sigma_su(IPR022775)	5	3.18486	0.005	1	AP1S1|AP1S2|AP3M1|AP3S1|ARCN1
Domains	Reg_chr_condens(IPR000408)	5	2.37582	0.0245	1	ALS2|HERC6|IBTK|MYCBP2|RCBTB2
Domains	REPEAT-HEAT 7(UniProt)	5	2.16013	0.041	1	CAND1|NCAPG|SF3B1|TNPO1|XPO1
Domains	REPEAT-RCC1 1(UniProt)	5	2.6146	0.0155	1	ALS2|HERC6|IBTK|MYCBP2|RCBTB2
Domains	REPEAT-RCC1 2(UniProt)	5	2.6146	0.0155	1	ALS2|HERC6|IBTK|MYCBP2|RCBTB2
Domains	REPEAT-RCC1 3(UniProt)	5	2.37582	0.0245	1	ALS2|HERC6|IBTK|MYCBP2|RCBTB2
Domains	Small_GTPase_SAR1(IPR006687)	5	2.37582	0.024	1	ARF5|ARL1|ARL13B|ARL8B|SAR1A
Domains	ZN_FING-C3H1-type(UniProt)	5	2.88183	0.009	1	RBM26|RC3H2|ZC3H12C|ZFC3H1|ZGPAT
Domains	Acyltransferase(IPR002123)	4	2.28264	0.025	1	AGPAT2|AGPAT4|GNPAT|GPAM
Domains	BINDING-S-adenosyl-L-methionine; via carbonyl oxygen(UniProt)	4	3.33637	0.0045	1	MTR|PRMT1|PRMT3|RNMT
Domains	CROSSLNK-Glycyl lysine isopeptide (Lys-Gly) (interchain with G-Cter in SUMO) (Probable)(UniProt)	4	3.8522	0.0025	0.945	DNM1L|PAPOLA|SATB2|SP100
Domains	DOMAIN-BTB 1(UniProt)	4	3.33637	0.004	1	ABTB1|IBTK|RCBTB2|RHOBTB3
Domains	DOMAIN-BTB 2(UniProt)	4	3.33637	0.004	1	ABTB1|IBTK|RCBTB2|RHOBTB3
Domains	DOMAIN-CID(UniProt)	4	3.8522	0.0025	0.945	PCF11|RBM16|RPRD1A|SR140
Domains	DOMAIN-GRIP(UniProt)	4	2.92203	0.013	1	GCC2|GOLGA4|RGPD8|TRIP11
Domains	DOMAIN-Importin N-terminal(UniProt)	4	2.57722	0.023	1	CSE1L|IPO7|TNPO1|XPO1
Domains	DOMAIN-PI3K/PI4K(UniProt)	4	2.02584	0.0445	1	ATM|PIK3C2A|PIK3CG|SMG1
Domains	GRIP(IPR000237)	4	2.92203	0.013	1	GCC2|GOLGA4|RGPD8|TRIP11
Domains	Importin-beta_N(IPR001494)	4	2.02584	0.048	1	CSE1L|IPO7|TNPO1|XPO1
Domains	MOTIF-HIGH region(UniProt)	4	2.28264	0.0315	1	CARS2|EPRS|IARS2|RARS
Domains	MOTIF-HXXXXD motif(UniProt)	4	2.28264	0.034	1	AGPAT2|AGPAT4|GNPAT|GPAM
Domains	PI3/4_kinase_cat(IPR000403)	4	2.02584	0.0445	1	ATM|PIK3C2A|PIK3CG|SMG1
Domains	REGION-Actin-binding(UniProt)	4	2.28264	0.0355	1	DAAM1|MYO5A|MYO6|MYO9A
Domains	REPEAT-HEAT(UniProt)	4	3.33637	0.0055	1	PDS5A|PDS5B|SCYL2|SMG1
Domains	RNA_polymerase_II_lsu_CTD(IPR006569)	4	3.8522	0.0025	0.945	PCF11|RBM16|RPRD1A|SR140
Domains	TRASH(IPR011017)	4	4.52755	0.0005	0.342	RPL24|ZMYM1|ZMYM2|ZMYM4
Domains	ZN_FING-CCHC-type 1(UniProt)	4	3.8522	0.003	0.945	ZCCHC11|ZCCHC6|ZCCHC7|ZCCHC9
Domains	ZN_FING-CCHC-type 2(UniProt)	4	3.8522	0.003	0.945	ZCCHC11|ZCCHC6|ZCCHC7|ZCCHC9
Domains	ZN_FING-CCHC-type 3(UniProt)	4	4.52755	0.0005	0.342	ZCCHC11|ZCCHC6|ZCCHC7|ZCCHC9
Domains	Znf_C2H2_jaz(IPR022755)	4	2.28264	0.031	1	HIVEP1|PRDM10|TRIT1|ZFR
Domains	AP_complex_ssu(IPR016635)	3	3.92069	0.003	0.945	AP1S1|AP1S2|AP3S1
Domains	Bbox_C(IPR003649)	3	2.23162	0.0475	1	TRIM2|TRIM24|TRIM33
Domains	Cation_efflux(IPR002524)	3	3.92069	0.0035	0.945	SLC30A3|SLC30A7|SLC30A9
Domains	CD20-like(IPR007237)	3	2.23162	0.0435	1	MS4A14|MS4A7|SSPN
Domains	COMPBIAS-Ala/Asp-rich (DA-box)(UniProt)	3	2.64209	0.0295	1	RAD50|SMC2|SMC3
Domains	CROSSLNK-Glycyl lysine isopeptide (Lys-Gly) (interchain with G-Cter in NEDD8)(UniProt)	3	2.23162	0.047	1	CUL2|CUL4B|CUL5
Domains	DOMAIN-IQ 4(UniProt)	3	2.23162	0.0455	1	IQGAP1|MYO5A|MYO9A
Domains	Glutaredoxin(IPR002109)	3	2.64209	0.026	1	GLRX|PTGES2|SH3BGRL2
Domains	Mib_Herc2(IPR010606)	3	3.92069	0.003	0.945	HECTD1|MIB1|MIB2
Domains	Myotub-related(IPR010569)	3	2.23162	0.049	1	MTM1|MTMR9|SBF2
Domains	REGION-Self-association(UniProt)	3	2.64209	0.029	1	MLLT10|PDCD6IP|ZBTB33
Domains	tRNA_hU_synthase(IPR001269)	3	3.1747	0.0155	1	DPYD|DUS3L|DUS4L
Domains	tRNA_Trfase_Trm5/Tyw2(IPR003402)	3	3.1747	0.008	1	C1orf25|PRMT1|PRMT3
Domains	ZN_FING-C2H2-type 4; atypical(UniProt)	3	2.23162	0.0395	1	ZEB1|ZEB2|ZNF295
Domains	ZN_FING-C2H2-type 7; atypical(UniProt)	3	3.92069	0.0025	0.945	ZEB1|ZEB2|ZNF451
Domains	ZN_FING-MYM-type 1(UniProt)	3	3.92069	0.0035	0.945	ZMYM1|ZMYM2|ZMYM4
Domains	ZN_FING-MYM-type 2(UniProt)	3	3.92069	0.0035	0.945	ZMYM1|ZMYM2|ZMYM4
Domains	ZN_FING-MYM-type 3(UniProt)	3	3.92069	0.0035	0.945	ZMYM1|ZMYM2|ZMYM4
Domains	ZN_FING-MYM-type 4(UniProt)	3	3.92069	0.0035	0.945	ZMYM1|ZMYM2|ZMYM4
Domains	Znf_MYM(IPR010507)	3	3.92069	0.0035	0.945	ZMYM1|ZMYM2|ZMYM4
Domains	Znf_RING-CH(IPR011016)	3	2.64209	0.034	1	MARCH1|MARCH6|RNF160
KEGG	Ubiquitin mediated proteolysis:KEGG-hsa04120	21	2.97826	0.017	1	ANAPC11|ANAPC13|ANAPC4|BIRC2|BIRC6|CDC16|CDC34|CUL2|CUL4B|CUL5|ITCH|MAP3K1|PIAS1|RCHY1|STUB1|UBA6|UBE2J1|UBE2N|UBE2Q2|UBE2W|UBE4A
KEGG	mRNA surveillance pathway:KEGG-hsa03015	14	4.1322	0.002	0.454	CPSF2|CPSF3|CPSF4|ETF1|PAPOLA|PCF11|PNN|PPP2R2B|PPP2R5C|PPP2R5E|RNGTT|RNMT|SMG1|THOC4
KEGG	RNA degradation:KEGG-hsa03018	13	3.1626	0.0115	1	CNOT2|CNOT6|CNOT7|DCP2|DHX36|DIS3|ENO2|EXOSC4|LSM6|PATL1|TTC37|XRN1|ZCCHC7
KEGG	RIG-I-like receptor signaling pathway:KEGG-hsa04622	11	2.53207	0.0475	1	AZI2|DDX3X|FADD|IFIH1|IRF7|ISG15|MAP3K1|MAP3K7|RP5-1000E10.4|TANK|TBK1
microRNATargets	hsa-miR-93	281	3.57943	0.003	0.0173548	ABCB7|ABTB1|ACAP2|AFF4|AGPAT4|AHI1|AKAP11|ANKIB1|ANKRD12|ANKRD50|ANO6|AP1S2|AP3M1|APPBP2|ARHGAP12|ARID4A|ARID4B|ARID5B|ARL1|ARL8B|ASAP1|ASCC3|ASXL2|ATAD2|ATM|BBX|BMI1|BMPR2|BNIP2|BNIP3L|BRP44|BTF3L4|C14orf145|C16orf72|C1GALT1|C2orf30|C5orf24|C5orf41|C6orf120|C7orf58|C7orf68|CAPRIN2|CASC4|CCDC6|CCDC76|CCDC88A|CCNE2|CDC2L6|CDC40|CEP135|CEP152|CHD1|CHD9|CLPTM1|CNOT6|CNOT7|CPNE8|CTDSPL2|DAAM1|DARS|DE…
microRNATargets	hsa-miR-195	252	2.75215	0.0355	0.112347	ACTR2|ACVR2A|AFF4|AKAP11|ALS2|ANAPC13|ANKIB1|ANKRD12|AP1S2|AP3S1|ARCN1|ARFGAP2|ARFGEF1|ARHGAP12|ARHGAP18|ARL8B|ASAP2|ASNSD1|ATM|ATP5C1|BAT2D1|BAZ1A|BIRC6|BMI1|BNIP2|BTF3L4|C16orf63|C16orf72|C1orf122|C2orf30|C5orf41|C5orf53|C6orf204|C7orf59|CAB39|CALM1|CAND1|CAPZA1|CAPZA2|CCDC44|CCDC6|CCL4L1|CD2AP|CEP110|CEP152|CEP350|CHD9|CHORDC1|CNOT6|COL9A2|CPD|CPEB2|CSPP1|CUL2|CXCR7|CYR61|DDX3X|DEF8|DICER1|DMT…
microRNATargets	hsa-miR-590-3p	248	8.33579	0	0.00384286	AASDHPPT|ABCA13|ACAP2|ACER3|ACVR2A|ADCY6|AFF4|AGTPBP1|AHI1|AKAP11|ANKRD12|APPBP2|ARID4A|ARL1|ARV1|ASAP1|ASCC3|ATP6V1A|AZI2|BAZ1A|BAZ2B|BCCIP|BMPR2|BTBD6|C14orf106|C16orf63|C1orf25|C3orf63|C5orf51|CAB39|CALM1|CATSPER2|CBX7|CCDC76|CCDC99|CDC2L6|CEBPZ|CEP290|CHD9|CHORDC1|CKAP2|CNR1|COPB1|CPEB2|CSPP1|CUL5|CXCL13|CXXC1|DARS|DAZL|DCTN6|DHX36|DICER1|DNAJB14|DNAJC13|DNM1L|DOCK11|DPY19L1|EEA1|EIF2A|EIF3J|…
microRNATargets	hsa-miR-16	246	3.007	0.012	0.051648	ABCB7|ACAA1|ACBD3|ACTR2|ACVR2A|AFF4|AIP|AKAP11|ANKIB1|ANKRD12|AP3M1|ARCN1|ARFGAP2|ARFGEF1|ARHGAP12|ARHGAP18|ARID4A|ARL8B|ASAP2|ASNSD1|ATM|BAT2D1|C14orf145|C16orf72|C1orf122|C4orf41|C5orf41|C6orf204|C7orf58|C7orf59|CAB39|CALM1|CAPZA2|CATSPER2|CCDC44|CCDC6|CCL4L1|CD2AP|CEP152|CEP350|CHD9|CHORDC1|CNOT2|CNOT6|COBRA1|COL9A2|CPD|CPEB2|CPNE8|CUL2|CXCR7|DDX3X|DEF8|DICER1|DMTF1|DYNC1LI2|EGLN2|EIF2S3|ELF1|…
microRNATargets	hsa-miR-424	245	2.9247	0.0155	0.0587254	ABCB7|ACAA1|ACTR2|ACVR2A|AFF4|AKAP11|ANKIB1|ANKRD12|ARCN1|ARFGAP2|ARFIP1|ARHGAP12|ARHGAP18|ARID4A|ARL8B|ASAP2|ASCC3|ASNSD1|BAT2D1|BMI1|BNIP2|BTBD6|BTF3L4|C14orf145|C16orf72|C1GALT1|C4orf41|C5orf41|C6orf204|C7orf59|CAB39|CALM1|CAPZA1|CAPZA2|CCDC44|CCDC6|CCNE2|CD2AP|CD70|CEP152|CEP350|CHD9|CHORDC1|CNOT6|CNOT7|COL9A2|CPD|CPEB2|CPNE8|CSNK1G3|CSPP1|CUL2|CYR61|DDX3X|DEF8|DICER1|DMTF1|DNPEP|DPYD|DYNC1LI…
microRNATargets	hsa-miR-106a	236	4.10698	0.001	0.00689744	ABTB1|ACAA1|AFF4|AGPAT4|AGTPBP1|AHI1|AK1|ANKRD28|ANKRD50|ANO6|ANXA1|AP1G1|AP1S2|AP3M1|APPBP2|ARCN1|ARFIP1|ARHGAP12|ARHGAP21|ARID4A|ARID4B|ARID5B|ASXL2|ATAD2|ATM|BAT2D1|BBX|BIRC6|BMPR2|BNIP2|BNIP3L|BRP44|C14orf145|C16orf72|C1GALT1|C5orf24|C5orf41|C7orf68|CAPRIN2|CAPZA1|CASC4|CATSPER2|CCDC6|CCDC88A|CCM2|CCNE2|CDC40|CEP135|CEP152|CHD1|CHD9|CNOT6|CSE1L|CTDSPL2|CWF19L2|CYR61|DAAM1|DARS|DENND4C|DMTF1|D…
microRNATargets	hsa-miR-144	231	8.24742	0	0.00384286	ACBD3|AFF4|ALS2|ANKRD12|ANKRD28|ANKRD50|AP3S1|APPBP2|ARFGEF1|ARHGAP12|ARHGAP18|ARID2|ARID4A|ARID4B|ARID5B|ARRDC3|ASAP1|ASCC3|ASXL2|BAT2D1|BAZ1A|BAZ2B|BBX|BNIP2|C14orf145|C5orf24|C5orf41|C5orf53|CAMSAP1L1|CAPZA1|CCDC88A|CCDC99|CCNE2|CCT2|CDC2L6|CEP135|CEP350|CKS2|CMYA5|CNOT6|CPEB2|CRBN|CUL4B|CUL5|CXCR7|DCTN6|DDIT3|DDX18|DENND4C|DMXL2|DNAJC15|ECT2|ELL2|EPS8|ESCO1|FAM174A|FAM175B|FAM38A|FAM46A|FAM60…
microRNATargets	hsa-miR-372	223	4.59433	0	0.00384286	ABTB1|ALCAM|ALS2|ANKRD50|ANKRD54|ANO6|AP3M1|ARF5|ARFIP1|ARHGAP12|ARHGAP18|ARID4A|ARID4B|ARID5B|ARL6IP4|ARL8B|ASAP1|ASCC3|ATAD2|ATF2|ATM|BAZ2B|BMPR2|BNIP3L|C14orf145|C16orf72|C5orf24|C5orf41|CASC4|CCDC6|CCDC88A|CD36|CDC2L6|CDC40|CEP110|CEP135|CEP152|CHD9|CNOT6|CNOT7|COL9A2|CTDSPL2|CUL4B|DAZL|DENND4C|DMTF1|DNAJB14|DNM1L|DNPEP|DPP8|DYNC1LI2|ECT2|EEA1|ETF1|FAM102B|FAM135A|FAM175B|FAM38A|FAM45A|FAM60A…
microRNATargets	hsa-miR-101	220	6.03726	0	0.00384286	ACBD3|ADCY6|AGGF1|ANKRD12|ANKRD28|ANKRD50|AP1G1|AP3S1|APPBP2|ARFIP1|ARID4B|ARID5B|ASAP1|ASCC3|ASXL2|ATAD2|BAT2D1|BAZ1A|BAZ2B|BBX|BNIP2|C16orf72|C19orf25|C1orf122|C2orf30|C5orf41|C5orf53|CAMSAP1L1|CAPRIN2|CASC4|CCDC88A|CCT2|CEP290|CEP350|CHD1|CHMP5|CLDND1|CMAS|CNOT7|CPEB2|CRBN|CRYZ|CSNK1G3|CUL4B|CWF19L2|CXCR7|DAZL|DDIT4L|DDX3X|DMXL2|DNM1L|DNPEP|EEA1|EHBP1|EIF2S3|ESCO1|ESRRA|FAM135A|FAM38A|FAM46A|F…
microRNATargets	hsa-miR-519d	219	3.4927	0.0025	0.0147802	ABCB7|ACAP2|ACBD3|AFF4|AKAP11|ANKIB1|ANKRD12|ANKRD28|ANKRD50|ANO6|ANXA1|AP1S2|AP3M1|ARFGEF1|ARHGAP12|ARID4A|ARID4B|ARL1|ASXL2|ATAD2|ATM|BAX|BBX|BLVRB|BMPR2|BNIP2|BNIP3L|BTF3L4|C14orf145|C16orf72|C5orf24|C5orf41|C6orf120|CAPRIN2|CAPZA2|CCDC14|CCM2|CDC40|CEP110|CEP135|CEP152|CHD9|CNOT7|COBRA1|COL9A2|CRBN|CTDSPL2|DAAM1|DEF8|DENND4C|DHX15|DMTF1|DNM1L|DYNC1LI2|EEA1|EIF5A2|ENO2|ETF1|FAM175B|FAM38A|FAM4…
microRNATargets	hsa-miR-141	218	3.40494	0.002	0.0122273	ABCE1|ACVR2A|AKAP11|ALS2|ANKRD50|AP3S1|AP4E1|APPBP2|ARF5|ARID5B|ASAP2|ASCC3|ATM|ATP6V1A|BAT2D1|BAX|BBS10|BCCIP|BCLAF1|C14orf106|C14orf135|C18orf25|C1GALT1|C1orf122|C3orf63|C5orf24|C5orf41|C5orf51|C6orf120|CAMSAP1L1|CAPRIN2|CASC4|CCDC6|CCNE2|CEBPZ|CEP110|CEP152|CHD1|CHD9|CHMP5|CMAS|CNOT7|CNR1|COL9A2|CPD|CPEB2|CPNE8|CPSF4|CSE1L|CSNK1G3|CUL2|CUL4B|DAAM1|DARS|DCTN3|DCTN6|DDIT4L|DENND4C|DICER1|DNAJC13…
microRNATargets	hsa-miR-9	214	3.74307	0.0005	0.00384286	ABCE1|AK1|ALCAM|ANKRD12|ANO6|ANXA1|AP1S2|AP3S1|AP4E1|APPBP2|ARCN1|ARFGEF1|ARL1|ASCC3|ATP11B|BAT2D1|BAZ2B|BCLAF1|BIRC6|BRWD2|C14orf129|C18orf25|C5orf24|C5orf41|C7orf27|C7orf58|CAMSAP1L1|CAPRIN2|CAPZA1|CBX7|CCDC6|CCDC88A|CCNE2|CD36|CEP350|CHD9|CMTM6|CNOT7|CPEB2|CPNE8|CRBN|CTDSPL2|CTSO|CUL2|CUL4B|DIAPH2|DICER1|DNAJB14|DOCK10|DPP8|DYNC1LI2|EEA1|EIF5A2|ENO2|EVI5L|FAM107B|FAM46A|FAM62A|FAM91A1|FBXL3|FN…
microRNATargets	hsa-miR-183	209	2.73448	0.0185	0.0681712	ABCB7|ACAA1|ACBD3|ACVR2A|AFF4|ALS2|AMD1|ANKRD12|ANKRD50|AP3M1|APPBP2|ARF5|ARFGAP2|ARHGAP12|ARHGAP18|ARHGAP21|ARID4B|ARL8B|ARPP19|ASCC3|ATF2|BAT2D1|BAZ2B|BIRC6|BMI1|BNIP3L|BTF3L4|C14orf135|C16orf72|C20orf177|C4orf41|C5orf24|C6orf204|CAB39|CADM4|CCNE2|CCT2|CD36|CENPB|CEP110|CKS2|CNOT6|COBRA1|CPEB2|CPNE3|CPNE8|CRBN|CSE1L|CSNK1G3|CSPP1|CUL2|DARS|DAZL|DCTN3|DDIT3|DENND4C|DNAJC13|DNPEP|DPP8|DPYD|EIF3H|…
microRNATargets	hsa-miR-186	207	7.67239	0	0.00384286	ABCB7|ABCE1|ACAA1|ACAP2|ACTR10|AK3|ANKRD12|ANKRD28|ANO6|AP1G1|ARCN1|ASXL2|ATAD2|BAZ2B|BCAT1|BMI1|BMP2K|BRWD2|C18orf25|C5orf41|C5orf51|CCDC14|CD46|CDC5L|CEP350|CHD9|CLPX|CPD|CPEB2|CUL4B|CXCL13|DAAM1|DDX3X|DHX15|DHX29|DIAPH2|DICER1|DMXL2|DNAJB2|DUS3L|EIF2A|FAM120A|FAR1|FASTKD2|FBXO30|FNDC3A|FNDC3B|FOXN2|FRMD8|G2E3|GCC2|GOLT1B|GPBP1|GTDC1|HECTD1|HELZ|HMGN4|IBTK|ICK|IFIH1|IL13RA1|INTS2|IRF8|ITCH|JAK2…
microRNATargets	hsa-miR-17-5p	204	4.36122	0	0.00384286	ABCE1|ABTB1|ACAA1|AFF4|AGPAT4|AHCTF1|AK1|ANKRD28|ANKRD50|AP1G1|AP3M1|ARFIP1|ARHGAP12|ARHGAP18|ARHGAP21|ARID4A|ARID4B|ATAD2|ATM|BAZ1A|BBX|BNIP2|BNIP3L|C14orf145|C16orf72|C5orf24|C5orf41|CAPRIN2|CASC4|CATSPER2|CCDC6|CCM2|CCNE2|CEP135|CEP152|CHD1|CHD9|CNOT6|CNOT7|CPNE8|CPSF3|CTDSPL2|CXCR7|CYR61|DAAM1|DARS|DENND4C|DMTF1|DNAJC13|DNM1L|DNPEP|DPYD|DYNC1LI2|ECT2|EIF2S3|EIF3J|EIF5A2|ENO2|ESCO1|FAM175B|FAM…
microRNATargets	hsa-miR-429	203	6.38218	0	0.00384286	ABCE1|ACVR2A|ANKRD12|ANKRD28|ANO6|AP1S2|AP3S1|ARHGAP21|ARID4B|ARID5B|ARRDC3|ASCC3|ATP11B|BAT2D1|BAZ2B|BMI1|BTF3L4|C16orf72|C17orf61|C4orf41|C6orf120|C7orf58|CAB39|CAMSAP1L1|CAPRIN2|CAPZA1|CASC4|CCNE2|CDC16|CEP152|CEP192|CEP290|CEP350|CHD1|CHD9|CHMP5|CLDND1|CNOT6|CORO1C|CPNE8|CSNK1G3|CTDSPL2|CUL5|CYP1B1|CYR61|DCP2|DDIT4L|DDX1|DDX3X|DENND4C|DHX36|DMTF1|DNAJC13|DPY19L1|DYM|ELL2|EPS15|EPS8|ETF1|EVI5|…
microRNATargets	hsa-miR-381	202	6.70143	0	0.00384286	ABCE1|ACTR10|ACVR2A|AFF4|AHCTF1|ANKIB1|ANKRD12|ANKRD50|ANTXR1|ANXA1|AP3S1|APPBP2|ARID4B|ARL1|ASAP2|ASXL2|ATG3|BCCIP|BIRC6|BTF3L4|C18orf25|C1orf53|C2orf30|C5orf41|C6orf204|CAB39|CALM1|CAND1|CCDC66|CCPG1|CEP192|CHD9|CKAP2|CLPX|CNOT2|CORO1C|CPEB2|CSPP1|CUL4B|CUL5|DAAM1|DDIT3|DENND4C|DMTF1|DMXL2|DOCK11|DPYD|DYNC1LI2|EEA1|EPS8|ERF|ETF1|FAM107B|FAM46A|FBXL3|FERMT2|FILIP1L|FNIP1|GPATCH2|GTDC1|HECTD1|HIV…
microRNATargets	hsa-miR-200a	201	2.67366	0.0285	0.0946481	ABCE1|ACBD3|ACVR2A|AKAP11|ALS2|ANKRD50|AP3S1|AP4E1|APPBP2|ARF5|ARFIP1|ARID5B|ASCC3|ATM|ATP6V1A|BAT2D1|BBS10|BCCIP|BCLAF1|C14orf106|C14orf135|C18orf25|C1GALT1|C1orf122|C3orf63|C5orf41|C5orf51|C6orf120|CAMSAP1L1|CAPRIN2|CASC4|CCDC14|CCDC6|CCDC99|CCNE2|CDC16|CDK6|CEP152|CHD9|CNR1|CPD|CPNE8|CPSF4|CSE1L|CSNK1G3|CUL2|CUL4B|DARS|DCTN3|DCTN6|DDIT4L|DICER1|DMTF1|DNAJC13|DOCK10|DTL|ECT2|EIF2A|EIF3H|EVI5L|F…
microRNATargets	hsa-miR-29b	198	2.84911	0.0205	0.0725592	AACS|ABCE1|ABTB1|ACAA1|ACTR10|AFF4|AHCTF1|ANGPTL4|ANKIB1|ANKRD49|AP1G1|ARF5|ARHGAP12|ARHGAP21|ARPP19|ARRDC3|ASAP2|ATM|ATP6V1A|BAT2D1|BBX|BIRC2|BIRC6|BRP44|C1GALT1|C1orf122|CALM1|CAMSAP1L1|CAND1|CAPRIN2|CAPZA1|CCDC99|CENPB|CEP152|CLPTM1|CNR1|COBRA1|COL7A1|COL9A2|CPNE8|CREG1|CSPG4|CTDSPL2|CTSF|CXCR7|CYR61|DAZL|DENND4C|DICER1|DNM1L|DNPEP|DOCK10|DPYD|DYM|ECT2|EPS15|ERF|ESCO1|FAM160A2|FASTK|FBXL3|FBXO…
microRNATargets	hsa-miR-495	197	4.78926	0	0.00384286	ABCE1|ACBD3|ACTR10|ACTR2|AGTPBP1|AHCTF1|ALCAM|ANAPC11|AP1G1|AP3M1|AP4E1|APPBP2|ARID4A|ARID4B|ARL8B|ARRDC3|ATP5F1|ATP6V1A|BAZ2B|BBX|BCLAF1|BMI1|BTF3L4|C13orf31|C14orf135|C17orf96|C18orf25|C1GALT1|C2orf43|C6orf204|CADM4|CALM1|CAMSAP1L1|CAPZA2|CCDC88A|CCNE2|CCPG1|CDC34|CKAP2|CLPTM1|CNOT2|CNR1|CPEB2|CTDSPL2|CWF19L2|CYP1B1|DBN1|DDX3X|DICER1|DIS3|DPP8|DYM|ECT2|EPS15|ETF1|FAM120A|FAM91A1|FBXO28|FCHO2|FE…
microRNATargets	hsa-miR-320	191	2.56949	0.0315	0.102709	ABCB7|ACAA1|ACBD3|AFF4|AIP|ANKRD12|ANXA1|AP1G1|AP3M1|ARF5|ARID4A|ARID5B|ARL8B|ATM|ATP6V1A|BAZ1A|BBX|BNIP3L|BTBD6|BTF3L4|C14orf145|C4orf41|CAB39|CADM4|CCPG1|CCT2|CDC40|CHD9|CLPX|CMAS|CNOT6|CNOT7|COBRA1|CPD|CSE1L|CTDSPL2|CXCR7|DAAM1|DAZL|DBN1|DENND4C|DMXL2|DNAJB14|DNAJC17|DNM1L|DYNC1I2|EEA1|EHBP1|ELL2|ERF|FAM62A|FAM91A1|FASTK|FOXN3|FXR2|FZD9|GDI2|GNB2|GNL1|GNPAT|GOLGA4|GOLGA5|GOLPH3|GPBP1|GPR162|GT…
microRNATargets	hsa-miR-106b	190	3.35276	0.004	0.0219592	ABTB1|ACAA1|AFF4|AGTPBP1|ALS2|ANKRD28|ANKRD50|AP1S2|ARHGAP12|ARHGAP21|ARID4A|ARID4B|ATAD2|ATM|ATP5F1|BMPR2|BNIP2|BNIP3L|BTF3L4|C14orf145|C16orf72|C1GALT1|C5orf24|C5orf41|CALM1|CAPRIN2|CAPZA1|CASC4|CATSPER2|CCDC6|CCM2|CEP135|CEP152|CHD1|CHD9|CNOT6|CNOT7|CTDSPL2|CYR61|DAAM1|DARS|DENND4C|DMTF1|DNM1L|DNPEP|DOCK11|DYNC1LI2|DYNLL2|ECT2|EEA1|EIF3J|EIF5A2|ESCO1|ETF1|FAM135A|FAM175B|FAM45A|FAM60A|FAM62A|F…
microRNATargets	hsa-miR-25	189	4.23048	0.0005	0.00384286	ABCB7|ACAA1|ACBD3|AFF4|AGGF1|AHCTF1|ANKIB1|ANKRD28|AP1G1|AP1S2|AP3S1|ARHGAP18|ARID4A|ARID4B|ARID5B|ARRDC3|ATP6V1A|BAT2D1|BAZ2B|BMPR2|C14orf135|C14orf145|C16orf72|C18orf25|C1GALT1|C4orf41|C5orf24|C7orf68|CAND1|CAPRIN2|CASC4|CATSPER2|CCDC6|CCNE2|CD2AP|CEP110|CEP350|CHD9|CNOT2|COBRA1|CPEB2|CPNE8|CRBN|DAZL|DDX3X|DENND4C|DNAJC13|DNPEP|DPYD|DTX2|DUS3L|EFR3A|EIF2A|EIF2AK2|EIF2S3|ENDOG|EPS8|ESCO1|EVI5|FA…
microRNATargets	hsa-miR-203	188	5.44112	0	0.00384286	ABCE1|ACAA1|ACTR10|ACVR2A|AFF4|ALS2|ANKRD12|AP1G1|AP1S2|APBB1IP|API5|ARCN1|ARHGAP12|ARID2|ARPP19|ASAP1|ATF2|ATM|ATP11B|BIRC2|BMI1|C12orf4|C14orf129|C1orf122|C1orf25|C5orf41|CAB39|CALM1|CAND1|CAPZA1|CASC4|CCDC6|CECR5|CEP350|CHD9|CKAP2|CORO1C|CPNE8|CSE1L|CTDSPL2|CUL2|CUL4B|DAAM1|DAZL|DENND4C|DHX29|DICER1|DMXL2|DNM1L|DOCK10|DPY19L1|EHBP1|EIF5A2|ELL2|EPS8|EVI2B|FASTK|FBXO28|FGL2|FIG4|FOXN3|GARNL1|GBE…
microRNATargets	hsa-miR-206	186	2.91402	0.009	0.0413846	ABCB7|ABCE1|ACAP2|AGTPBP1|AKAP11|ALS2|ANKIB1|ANKRD12|ANKRD50|ANTXR1|ANXA1|AP1G1|AP1S1|AP1S2|API5|ARCN1|ARFIP1|ARHGAP15|ARHGAP21|ARID2|ARRDC3|ASAP2|ASXL2|ATF2|ATP6V1A|BST2|C1GALT1|C5orf51|C7orf58|CALM1|CAPZA1|CD2AP|CDK6|CEBPZ|CEP152|CEP350|CHD9|CHM|CORO1C|CRYZ|CSNK1G3|CTTNBP2NL|CWF19L2|CYR61|DAAM1|DCP2|DDX3X|DHX15|DICER1|DNAJB14|DNAJC13|DNM1L|DNPEP|EHBP1|ELF1|ELL2|FAM107B|FAM91A1|FBXL3|FERMT2|FIG4…
microRNATargets	hsa-miR-148a	183	3.92769	0	0.00384286	AAMP|ABCB7|ACAA1|AGTPBP1|ALCAM|ARFGEF1|ARFIP1|ARHGAP12|ARHGAP21|ARL8B|ARRDC3|ATM|BAZ1A|BNIP2|BRP44|BRWD2|C14orf145|C16orf72|C18orf25|C1GALT1|C5orf24|C5orf53|CADM4|CAND1|CATSPER2|CDC2L6|CEP110|CEP350|CHD1|CHD9|CKS2|CLDND1|CNOT6|CPD|CRBN|CUL5|DARS|DBN1|DENND4C|DHX15|DNAJC13|DNM1L|DNPEP|DYNLL2|EEA1|EIF2S3|EIF3J|EIF4A2|EPS15|EPS8|ESCO1|ETF1|FAM135A|FAM175B|FAM46A|FBXL15|FBXO28|FBXW5|FERMT2|FIG4|GAPVD…
microRNATargets	hsa-miR-148b	183	3.26815	0.008	0.0374261	ABCB7|ACAA1|AGTPBP1|ALS2|AP1S2|ARF5|ARFGEF1|ARFIP1|ARHGAP12|ARHGAP21|ARL8B|ARRDC3|ASAP1|ATM|BNIP2|BRP44|BRWD2|C14orf145|C18orf25|C1GALT1|C5orf24|CADM4|CAND1|CAPZA1|CATSPER2|CDC2L6|CDC40|CEP110|CEP350|CHD1|CHD9|CKS2|CNOT6|CPD|CPNE8|CSNK1G3|CUL5|CYR61|DENND4C|DHX15|DMTF1|DNAJB14|DNAJC13|DNM1L|DNPEP|DYNLL2|ECT2|EIF2S3|EIF3J|EIF4A2|EPS15|ESCO1|ETF1|FAM135A|FAM175B|FAM45A|FAM46A|FBXL15|FBXO28|FBXW5|FE…
microRNATargets	hsa-miR-132	182	3.20619	0.007	0.0333274	ABCB7|ACAA1|AFF4|AGTPBP1|AMD1|AP1G1|ARFGAP2|ARFIP1|ARHGAP18|ARID2|ARID4A|ARID4B|BAX|BAZ2B|BBX|BMI1|BNIP2|C3orf63|C4orf41|CAMSAP1L1|CAND1|CAPZA2|CCDC76|CCDC88A|CCM2|CCNE2|CDC16|CDC2L6|CDC40|CEP135|CEP350|CHD1|CNOT2|COBRA1|CTDSPL2|CXCR7|DAAM1|DBN1|DHX15|DNAJB14|DNAJC13|DPYD|DYNC1LI2|DYNLL2|ECT2|EIF2S3|EIF4A2|ENO2|ESCO1|FAM91A1|FBXL15|FBXO28|FBXW5|FEM1C|FERMT2|FKBP2|FOXN3|GAPVD1|GMFB|GTDC1|HECTD1|HS…
microRNATargets	hsa-miR-181b	182	3.62563	0	0.00384286	AASDHPPT|ACVR2A|AGGF1|AHCTF1|APBB1IP|API5|ARFIP1|ARHGAP12|ARID2|ASXL2|ATF2|BAZ2B|BCLAF1|BIRC6|BMP2K|BNIP2|C12orf35|C14orf129|C4orf41|C5orf41|CAB39|CAMSAP1L1|CAPRIN2|CAPZA1|CAPZA2|CATSPER2|CBX7|CCDC14|CCDC51|CCDC6|CEP110|CHD9|CKAP2|CNR1|CPD|CSNK1G3|CUL2|CYR61|DAAM1|DARS|DCTN6|DHX15|DHX29|DMXL2|DNPEP|DOCK10|DPYD|DYNC1LI2|EIF4A2|ENDOG|EPS15|EPS8|ETF1|EVI5L|FAM135A|FAM160A2|FBXO28|FERMT2|FNDC3A|FNDC3…
microRNATargets	hsa-miR-217	181	3.69972	0.0015	0.00996296	ABCB7|ACAA1|ACBD3|ACER3|ACVR2A|AFF4|AGPAT4|AHCTF1|AMD1|ANKIB1|ANTXR1|AP3M1|AP3S1|APPBP2|ARHGAP12|ARID2|ASAP1|ASAP2|ASCC3|ATAD2|ATM|ATP6V1A|BAZ1A|BMI1|BNIP2|C14orf145|C4orf41|CCM2|CDC16|CEP110|CHD9|COBRA1|COPB1|CORO1C|CPSF2|CRBN|CSPP1|CTDSPL2|CUL4B|CUL5|CXCR7|DENND4C|DHX15|DNPEP|DOCK10|DPYD|DYNC1LI2|ECT2|EEA1|EHBP1|EIF3J|EIF4A2|ESCO1|FAM91A1|FASTK|FBXO28|FBXO30|FEM1C|FNDC3B|GBE1|GDI2|GLT8D3|GMPS|G…
microRNATargets	hsa-miR-20b	175	2.83538	0.015	0.0584783	ABCB7|ABCE1|ABHD15|ABTB1|ACAA1|AFF4|AGPAT4|AGTPBP1|AHCTF1|AHI1|AK1|ANKRD28|AP1S2|ARHGAP12|ARHGAP21|ARID4A|ARID4B|ATAD2|ATM|BNIP2|BNIP3L|C14orf145|C16orf72|C5orf24|C5orf41|C7orf68|CADM4|CAPRIN2|CAPZA1|CCDC76|CEP110|CEP135|CEP152|CHD1|CHD9|CHMP5|CNOT6|CTDSPL2|DAAM1|DARS|DENND4C|DMTF1|DNPEP|DYNC1LI2|ECT2|EIF3J|ENO2|ESCO1|FAM120A|FAM175B|FAM45A|FASTK|FBXL15|FBXO28|FERMT2|FGL2|FNBP1L|FNDC3A|FTSJD1|GAP…
microRNATargets	hsa-miR-29a	175	2.67069	0.0205	0.0725592	ABCB7|ABCE1|ACAA1|ACTR10|AFF4|AHCTF1|ANGPTL4|ANKRD49|AP1G1|ARF5|ARFGEF1|ARHGAP21|ARRDC3|ASAP2|ATM|ATP6V1A|BAT2D1|BIRC2|BIRC6|BNIP2|C16orf72|C1orf122|C2orf30|CALM1|CAMSAP1L1|CAND1|CAPRIN2|CAPZA2|CCDC99|CEP152|COL7A1|CPNE8|CREG1|CSPG4|CTSF|CUL2|CYR61|DAZL|DENND4C|DICER1|DNPEP|DOCK11|DPYD|DYM|EPS8|ESCO1|FAM135A|FAM38A|FASTK|FBXL3|FBXW5|FBXW9|FERMT2|FKBP4|FOXN3|GAPVD1|GCC2|GOLGB1|GOLPH3|GPATCH2|GPR17…
microRNATargets	hsa-miR-137	173	5.70478	0	0.00384286	ABTB1|ACBD3|AGGF1|AHCTF1|AMD1|ANKRD12|ANKRD28|AP1G1|AP1S2|AP3S1|ARF5|ARID4B|ASCC3|ATP11B|BAZ1A|BBX|BNIP2|BRWD2|C14orf145|C18orf25|C1GALT1|C6orf204|CATSPER2|CD2AP|CDK6|CHD1|CHD9|CHM|CHORDC1|CLPX|CPD|CPNE8|CRYZ|CSE1L|CSNK1G3|CTSF|CTTNBP2NL|CXCR7|DBN1|DDX3X|DOCK10|DPYD|DTX2|EIF2S3|EIF3J|ESRRA|FAM172A|FAM174A|FBXO30|FKBP4|FNBP1L|FNDC3B|FOXN3|GBP1|GCA|GLT8D3|GPAM|HCFC2|HLTF|HMGB2|ICK|IFT20|INTS2|JMY|K…
microRNATargets	hsa-miR-302c	173	2.7591	0.0155	0.0587254	ABCE1|ABTB1|ACAA1|AK1|ALCAM|ANKRD12|ANKRD50|AP3M1|AP3S1|ARFIP1|ARID4A|ARID4B|ARL6IP4|ASAP1|ASCC3|ASXL2|ATM|BAT2D1|BAZ1A|BAZ2B|BMI1|BRWD2|C14orf145|C5orf24|C5orf41|CCDC6|CCDC88A|CD36|CHD1|CHD9|CNOT6|COL9A2|CPNE8|CSNK1G3|CXCR7|CYR61|DAAM1|DIAPH2|DMTF1|DNAJC13|DNM1L|DNPEP|DYNC1LI2|ECT2|EPS8|ETF1|FAM175B|FAM46A|FASTK|FBXO28|FEM1C|FGL2|FILIP1L|FNDC3A|FNDC3B|FNIP1|FOXN3|GBE1|HECTD1|HIPK3|HOOK3|IBTK|IGF…
microRNATargets	hsa-miR-367	173	4.38082	0	0.00384286	ACAA1|AFF4|AGGF1|ANAPC13|ANAPC4|ANKIB1|ANKRD28|ARID5B|ARPP19|ARRDC3|ATAD2|ATP6V1A|BAZ2B|BMPR2|BTF3L4|C18orf25|C1GALT1|C5orf24|CASC4|CCDC6|CCNE2|CCPG1|CD2AP|CENPB|CEP350|CHD9|CPEB2|CPNE8|DDX3X|DENND4C|DNAJB14|DPYD|DTX2|EFR3A|EIF2AK2|EIF2S3|EIF3J|EIF4A2|EPS8|ESCO1|EVI5|EVI5L|FAM120A|FAM135A|FAM160A2|FAM91A1|FAR1|FCHO2|FERMT2|FNDC3B|FNIP1|FOXN2|GMPS|GOLGA4|GPR180|GRIN3B|HECTD1|HIPK3|HIVEP1|IBTK|ICK|…
microRNATargets	hsa-miR-128b	172	2.72908	0.02	0.0717333	ABCB7|ACAA1|ACVR2A|AFF4|AGPAT4|AHCTF1|AMD1|ANKRD28|ARFGEF1|ARHGAP21|ARID4B|ARID5B|ASCC3|ATM|BAT2D1|BAZ2B|BBX|BMI1|BNIP2|BRWD2|C14orf145|C2orf30|C4orf41|CAND1|CATSPER2|CCDC6|CCM2|CCNE2|CCT2|CENPB|CEP110|CHD1|COL9A2|CPD|CPNE8|CRBN|CSE1L|CTDSPL2|CUL4B|DENND4C|DMTF1|DNPEP|DOCK11|DYNC1LI2|DYNLL2|EHBP1|ENDOG|ENO2|FAM46A|FAM62A|FASTK|FBXL15|FBXW5|FEM1C|FERMT2|FNBP1L|FNIP1|FOXN3|FXR2|GAPVD1|GARNL1|GCC2|G…
microRNATargets	hsa-miR-218	172	4.44563	0	0.00384286	729086|ABCB7|ACAA1|ACBD3|AFF4|AHCTF1|AK1|AP3M1|ARID4B|ARL8B|ARPP19|ASAP1|ATAD2|ATP8B4|BAT2D1|BAZ1A|BAZ2B|BBS10|BBX|BCAT1|BIRC6|BMI1|BNIP2|BRCC3|BRWD2|C14orf129|CALM1|CBX7|CCDC55|CCDC6|CCDC88A|CENPB|CHM|COL9A2|CPEB2|CPNE8|CTTNBP2NL|CYR61|DAAM1|DBN1|DDX60|DHX29|DNAJC13|DNPEP|DYNC1I2|DYNC1LI2|EIF3H|EIF5A2|ELL2|EPS8|FAM172A|FAM175B|FAM45A|FBXO28|FBXO30|FCHO2|FOXN3|GABPA|GAPVD1|GOLT1B|GPAM|HIVEP1|HMGB…
microRNATargets	hsa-miR-128a	171	2.61607	0.023	0.0783165	ACAA1|ACVR2A|AFF4|AGPAT4|AHCTF1|AMD1|ANKRD28|AP1S2|ARFGEF1|ARHGAP21|ARID4B|ARID5B|ASCC3|ATM|BAT2D1|BAZ2B|BMI1|BNIP2|BRWD2|C14orf145|C1GALT1|C2orf30|C4orf41|CAND1|CATSPER2|CCDC6|CCM2|CCNE2|CENPB|CEP110|CHD1|COL9A2|CPD|CPNE8|CSE1L|CTDSPL2|CUL4B|DENND4C|DMTF1|DNPEP|DOCK11|DYNC1LI2|DYNLL2|EHBP1|ENDOG|ENO2|FAM120A|FAM46A|FAM62A|FASTK|FBXL15|FBXW5|FEM1C|FERMT2|FNBP1L|FNIP1|FOXN3|FXR2|GARNL1|GCC2|GNB2|G…
microRNATargets	hsa-miR-221	171	4.6425	0	0.00384286	ABCB7|ABCE1|ACBD3|ACTR10|AFF4|AGTPBP1|ANKIB1|ANKRD12|ANXA1|AP1S2|AP3M1|APPBP2|ARFGEF1|ATF2|ATP11B|AZI2|BAZ1A|BAZ2B|BIRC6|BMI1|BNIP3L|BRP44|BXDC2|C16orf72|C18orf25|C5orf24|C6orf120|CAPRIN2|CATSPER2|CCDC66|CCDC88A|CDC2L6|CHD9|CLPTM1|CNOT2|CNOT7|CNR1|COBRA1|CPNE8|CRBN|CSPP1|CXCR7|CYR61|DHX15|DICER1|DNPEP|DOCK10|DPP8|DPYD|ECT2|EIF3J|EIF5A2|ESCO1|FAM135A|FAM175B|FAM46A|FAM62A|FBXL15|FERMT2|FNBP1L|FNDC…
microRNATargets	hsa-miR-302a	169	3.31947	0.0015	0.00996296	ABCE1|ACBD3|ACTR10|AGTPBP1|AIP|AK1|ALCAM|ANKRD12|ANKRD50|AP1S2|AP3M1|APBB1IP|ARFIP1|ARID4A|ARID4B|ARID5B|ARL6IP4|ASAP1|ASCC3|ASXL2|ATAD2|ATM|BAZ2B|BTF3L4|C14orf145|C1GALT1|C5orf24|C5orf41|CCDC88A|CCNE2|CD36|CEP135|CEP152|CNOT6|COL9A2|CPNE8|DAAM1|DAZL|DIAPH2|DMTF1|DNM1L|DNPEP|DYNC1LI2|ECT2|EIF3J|EPS8|ETF1|FAM175B|FAM46A|FAM62A|FEM1C|FGL2|FILIP1L|FNDC3A|FNDC3B|GTDC1|HECTD1|HIPK3|HSF2|IBTK|IL13RA1|K…
microRNATargets	hsa-miR-181a	167	3.84742	0.0005	0.00384286	ABCE1|ACBD3|ACVR2A|AHCTF1|ANKIB1|AP1G1|AP1S2|APBB1IP|API5|ARFIP1|ARHGAP12|ARID2|BCLAF1|BTBD6|C14orf135|C5orf41|C7orf68|CAB39|CAMSAP1L1|CAPRIN2|CAPZA2|CBX7|CCDC14|CCDC51|CCDC6|CEP350|CHD9|CKAP2|CNR1|COBRA1|CPD|CPNE8|CSNK1G3|CUL4B|CYR61|DAAM1|DARS|DHX29|DOCK10|DPYD|DYNC1LI2|EHBP1|EIF4A2|EPS15|EPS8|ETF1|FAM135A|FAM160A2|FBXW5|FBXW9|FNDC3A|FNDC3B|GAPVD1|GARNL1|GOLPH3|GPBP1|GPSM1|HECA|HMBS|HMGB2|HOOK3…
microRNATargets	hsa-miR-20a	165	2.7865	0.0155	0.0587254	AFF4|AGTPBP1|AHI1|AK1|ANKRD28|ANKRD50|ANO6|ANXA1|AP1G1|AP3M1|AP3S1|APPBP2|ARHGAP12|ARID4A|ARID4B|ATAD2|ATM|BNIP2|BNIP3L|BRP44|C14orf145|C16orf72|C1GALT1|C5orf24|C5orf41|C7orf68|CAPRIN2|CAPZA1|CAPZA2|CASC4|CATSPER2|CCDC6|CCM2|CEP135|CEP152|CHD1|CHD9|CNOT6|CTDSPL2|CXCR7|CYR61|DAAM1|DARS|DENND4C|DHX15|DMTF1|DNPEP|DYNC1LI2|ECT2|EIF3J|ELL2|ESCO1|FAM175B|FAM45A|FASTK|FBXO28|FCHO2|FGL2|FNBP1L|FNDC3A|FTS…
microRNATargets	hsa-miR-181d	164	2.80732	0.0125	0.0525391	ACBD3|ACVR2A|AGGF1|AHCTF1|ANKIB1|ANKRD12|ANXA1|AP1G1|APBB1IP|API5|ARFGEF1|ARFIP1|ARHGAP12|ARHGAP18|ARID2|ASXL2|ATF2|BCLAF1|BIRC6|BMP2K|C12orf35|C14orf129|C14orf135|C4orf41|C5orf41|CAPRIN2|CAPZA1|CAPZA2|CCDC14|CCDC51|CCDC6|CHD9|CKAP2|CNOT7|CPD|CSNK1G3|CUL2|CUL5|DAAM1|DARS|DCTN6|DENND4C|DHX29|DMXL2|DNAJC13|DOCK10|DPYD|DYM|DYNC1LI2|EHBP1|ENDOG|EPS15|EPS8|EVI5L|FAM107B|FAM135A|FAM160A2|FBXL3|FBXO28|F…
microRNATargets	hsa-miR-363	162	3.70292	0.001	0.00689744	ACAA1|AGGF1|AHCTF1|ALS2|ANKIB1|AP1G1|ARID5B|ARRDC3|ATP6V1A|BAZ2B|BMPR2|BNIP2|BTBD6|C18orf25|C4orf41|C5orf24|CASC4|CCDC6|CCNE2|CCT2|CD2AP|CEP110|CEP350|CNOT2|CPEB2|CPNE8|CSNK1G3|DDX3X|DNM1L|DOCK11|DPYD|DTX2|EFR3A|EIF2S3|ELL2|ENDOG|EPS8|EVI5|FAM135A|FAM160A2|FAM175B|FAM46A|FAM91A1|FAR1|FCHO2|FERMT2|FNDC3B|FNIP1|FOXN2|GHR|GMPS|GOLGA4|GPR180|GRIN3B|HELZ|HIPK3|HIVEP1|IBTK|ICK|INTS10|IREB2|ITGAV|JMY|KA…
microRNATargets	hsa-miR-18a	160	3.12143	0.005	0.0258654	ACBD3|AGTPBP1|AHCTF1|ALCAM|ANKRD50|AP3S1|ARCN1|ARFIP1|ATM|ATP6V1A|BCCIP|BTF3L4|C14orf145|C16orf14|C19orf10|C20orf30|C4orf41|CAB39|CAPRIN2|CCDC76|CCDC88A|CCNE2|CCPG1|CDC16|CENPB|CEP290|CHD1|CSPP1|CTSF|CXCR7|DAAM1|DENND4C|DICER1|DMXL2|DNPEP|DOCK11|DOK2|DPYD|EGLN2|EIF3J|EVI5L|FAM135A|FAM45A|FAM46A|FANCG|FBXL3|FBXW5|FNDC3B|FOXN3|GARNL1|GCC2|HECTD1|HELZ|HIST1H4C|HIST2H2AA3|HIST2H2AA4|HIST2H4A|HIST2H4B…
microRNATargets	hsa-miR-224	160	3.53471	0.0035	0.0196146	AACS|AAMP|AFF4|ANKIB1|ANKRD12|ANKRD49|ANXA1|AP3M1|API5|ARHGAP12|ARHGAP21|ARL1|ATF2|BARX1|BBX|BMI1|BTF3L4|C14orf145|C18orf25|C5orf41|CAPZA1|CBX7|CCDC99|CCPG1|CDC16|COL7A1|COL9A2|CORO1C|CPNE8|CSE1L|CSPP1|CUL2|CUL4B|DAAM1|DAZL|DDIT3|DDX28|DDX3X|DICER1|DOCK11|DPP8|ECT2|EIF5A2|FAM107B|FAM158A|FAM175B|FBXL15|FBXL3|FBXO30|FNBP1L|GNAI3|GPR180|HIPK3|HLA-G|IBTK|IL13RA1|IPO7|ITGA1|KAL1|KCTD12|KDELR1|KIAA023…
microRNATargets	hsa-miR-330	160	2.84046	0.013	0.0538	ABCB7|ACBD3|AFF4|AHCTF1|AIP|ALS2|ANKRD50|AP1S2|AP3M1|APPBP2|ARF5|ARHGAP12|ARID4B|ARID5B|ATP6V1A|BAT2D1|BMI1|BTBD6|BTF3L4|C14orf135|C1orf122|C4orf41|C5orf41|C6orf204|CAPZA2|CCDC6|CCNE2|CENPB|CEP110|CHD1|CMAS|CPNE8|CSNK1G3|CTDSPL2|CXCR7|DAAM1|DENND4C|DHX15|DICER1|DNM1L|DOCK10|DOCK11|DYNLL2|ELF1|ENO2|ETF1|FAM175B|FAM45A|FAM46A|FAM62A|FASTK|FBXL3|FCHO2|FNDC3A|FNDC3B|GAPVD1|GBE1|GCC2|GNL1|GNPAT|GTDC1|…
microRNATargets	hsa-miR-17	159	3.67027	0.0005	0.00384286	ABTB1|ACAP2|AFF4|AKAP11|ANKIB1|ANKRD12|ANKRD50|ANO6|ARHGAP12|ARID4A|ARID4B|ARL1|ATAD2|ATP5F1|BBX|BMPR2|BNIP2|BNIP3L|C14orf145|C16orf72|C5orf41|C6orf120|C7orf68|CAPRIN2|CDC40|CEP152|CHD9|CNOT7|CTDSPL2|DEF8|DMTF1|DYNC1LI2|EEA1|EIF5A2|FAM45A|FAM60A|FASTK|FBXL3|FBXO28|FCHO2|FEM1C|FERMT2|FGL2|FNBP1L|FNDC3A|FNDC3B|FTSJD1|GCC2|GLO1|GTDC1|HECA|IPO7|IRF1|ITCH|KAT2B|KIAA0240|KIAA0494|KIAA1128|KIF3B|KLHL5|K…
microRNATargets	hsa-miR-124	158	2.51938	0.0255	0.0857437	AFF4|AK3|ANKIB1|AP1G1|ARFIP1|ARID5B|ASCC3|BAX|BAZ2B|BCAT1|C1GALT1|C5orf41|C9orf23|CASC4|CCDC66|CCDC88A|CCDC99|CECR5|CEP350|CHD1|CLDND1|CNOT2|CPD|CPNE3|CSPP1|CTXN1|CUL5|DDX3X|DNAJB14|EEA1|ENPP4|EPS8|EVI5|FAM174A|FAR1|FBXO30|FCHO2|FRMD8|FXR2|GAPVD1|GLT8D3|GMFB|GNAI3|GPAM|HIPK3|HIVEP1|IQGAP1|IRF1|ITGA3|ITM2C|KIAA0494|KIAA1715|KIF2A|KLHL24|KPNA3|KPNA4|LARP5|LPP|LRRC58|MAP1B|MAP2K4|MAP3K1|METAP2|MGAT4…
microRNATargets	hsa-miR-130a	158	3.06075	0.0045	0.0239703	ABCB7|ABCE1|ACAA1|ACBD3|ACVR2A|AHI1|ANKRD12|AP1G1|AP1S2|ARFGEF1|ARFIP1|ARHGAP12|ARHGAP21|ARID4B|ARL8B|ARRDC3|ASAP1|ASCC3|ASXL2|ATM|BBX|BIRC6|BMPR2|C1GALT1|CALM1|CAND1|CAPRIN2|CCDC6|CCDC88A|CCM2|CDC2L6|CEP135|CHD1|CHD9|CNOT6|CNOT7|CPNE8|CUL2|CUL5|DDX1|DENND4C|DHX15|DICER1|DNM1L|DNPEP|DOCK11|DYNC1LI2|DYNLL2|EHBP1|ELL2|EPS15|FAM107B|FAM45A|FASTK|FBXL3|FBXO28|FERMT2|GAPVD1|GOLGA5|GOLT1B|GTDC1|HECA|HE…
microRNATargets	hsa-miR-19a	158	4.75463	0	0.00384286	ABCB7|ANKRD12|ANKRD50|ARF5|ARFGEF1|ARFIP1|ARHGAP12|ARHGAP18|ARHGAP21|ARID4B|ARPP19|ARRDC3|ASAP2|ASXL2|BMPR2|BNIP2|BTF3L4|C14orf129|C16orf14|C19orf52|C2orf43|C5orf41|C5orf53|C6orf120|CAB39|CADM4|CAPRIN2|CBX7|CCDC88A|CCM2|CCPG1|CDC2L6|CEP192|CEP350|CNOT6|CNOT7|CNR1|CPD|CSE1L|CSPP1|DAAM1|DBN1|DCTN3|DENND4C|DNM1L|DNPEP|DOCK10|DYNLL2|ECT2|EHBP1|EIF3H|EIF4A2|ELL2|EVI5L|FAM135A|FAM45A|FAM62A|FASTK|FBXO2…
microRNATargets	hsa-miR-18b	155	3.29403	0.001	0.00689744	ACAA1|ACBD3|AHCTF1|AK1|ALCAM|ANKRD50|AP3S1|ARCN1|ARFIP1|ARHGAP12|ARID4B|ATAD2|ATM|ATP6V1A|BCCIP|C16orf14|C19orf10|C20orf30|C4orf41|CAB39|CAPRIN2|CAPZA1|CCDC76|CCDC88A|CCNE2|CCPG1|CDC16|CENPB|CEP110|CEP290|CHD1|CSPP1|CTSF|CXCR7|DARS|DENND4C|DICER1|DMXL2|DNPEP|DOK2|DYNC1I2|EGLN2|EHBP1|EIF3J|ENO2|EVI5L|FAM135A|FAM175B|FAM45A|FAM46A|FAM62A|FANCG|FASTK|FBXL3|FBXW5|FNDC3B|FOXN3|GAPVD1|GARNL1|GCC2|GOLGA…
microRNATargets	hsa-miR-32	155	4.45311	0	0.00384286	ACAA1|AFF4|AGGF1|AHCTF1|ANAPC13|ANKIB1|ANKRD28|AP1G1|ARID5B|ARL1|ARRDC3|ATG3|BAZ2B|BMPR2|C16orf72|C18orf25|C5orf24|CCDC6|CCNE2|CD2AP|CDK6|CEP350|CHD9|CKS2|CNOT2|CPEB2|CPNE8|CUL4B|DDX3X|DNAJB14|DOCK11|DPYD|DTX2|EFR3A|EIF3J|ELL2|ENDOG|EPS8|ESCO1|EVI5|FAM135A|FAM160A2|FAM46A|FAM91A1|FAR1|FASTK|FBXO28|FBXO30|FCHO2|FNDC3B|FNIP1|FOXN2|FOXN3|GOLGA4|GPBP1|GPR180|GRIN3B|HECTD1|HIPK3|HIVEP1|IBTK|ICK|INPP4B…
microRNATargets	hsa-miR-181c	150	3.10456	0.0095	0.0429496	AASDHPPT|ABCE1|ACVR2A|AHCTF1|ANKIB1|AP1G1|AP1S2|APBB1IP|API5|ARRDC3|BCLAF1|BIRC6|C12orf35|C14orf135|C5orf41|CAB39|CAPRIN2|CBX7|CCDC14|CCDC51|CEP350|CHD9|CKAP2|CNR1|COBRA1|CPD|CSNK1G3|CUL4B|CYR61|DAAM1|DHX29|DMXL2|DOCK10|DPY19L1|DPYD|DYNC1LI2|EIF4A2|EPS15|ETF1|FAM160A2|FBXO28|FBXW9|FNDC3A|FNDC3B|GAPVD1|GOLPH3|GPBP1|GPSM1|HECA|HMBS|HMGB2|HOOK3|HSF2|HSPH1|IBTK|IGF2BP2|ITGA3|JAK2|KAT2B|KHDRBS1|KIAA01…
microRNATargets	hsa-miR-768-3p	150	3.03125	0.0045	0.0239703	ACAA1|ACTR10|AFF4|AP1G1|APPBP2|ARFIP1|ARHGAP21|ARID4A|BLVRB|BNIP3L|C4orf41|C5orf41|C5orf53|CATSPER2|CCPG1|CDC40|CLPX|CNOT6|CPNE8|CYR61|DAAM1|DAZL|DENND4C|DHX36|DICER1|DNAJC13|DNPEP|DOCK10|EIF3J|EIF4A2|ENO2|EPS8|ESCO1|FAM120A|FAM135A|FBXL3|FBXO30|FEM1C|FNDC3B|HELZ|HSD17B10|HSF2|HSPH1|IBTK|ILVBL|INO80D|KIAA0232|KIAA2026|KIDINS220|KIF20B|KIF2A|KLF9|KLHL36|KPNA3|LPHN2|MAP2K4|MAP4K3|MAPK1IP1L|MDH1|MLL…
microRNATargets	hsa-miR-300	149	5.71931	0	0.00384286	AACS|AASDH|ANKRD12|ANKRD50|APPBP2|ARID4B|ARL1|ASAP2|ASXL2|ATG3|BIRC6|BTF3L4|C18orf25|C1orf53|C5orf41|C6orf204|CAB39|CALM1|CCDC66|CCPG1|CEP192|CHD9|CKAP2|CLPX|CNOT2|CORO1C|CPEB2|CUL5|DDIT3|DENND4C|DMTF1|DMXL2|EEA1|EPS8|ERF|ETF1|FAM107B|FAM46A|FBXL3|FILIP1L|FNIP1|GTDC1|HECTD1|HIVEP1|HMGB2|HSDL2|ICK|INTS2|IPO7|IREB2|ISCA1|ITCH|ITGAV|JAK2|KCTD12|KHDRBS1|KIAA0240|KIAA0494|KIAA1429|KLHL35|KLHL5|KPNA3|L…
microRNATargets	hsa-miR-448	149	5.2379	0	0.00384286	ABCE1|ACVR2A|AFF4|AGAP10|AHCTF1|ANKRD12|ANKRD50|AP1S2|APPBP2|ARFIP1|ARHGAP18|ARHGEF6|ARID4A|ARRDC3|ASAP2|AZI2|C14orf106|C6orf120|CALM1|CAND1|CDC2L6|CEP350|CKAP2|CPEB2|CPSF2|CRBN|CSPP1|CUL4B|DARS|DDIT3|DHX36|DPY19L1|DPYD|ECT2|EHBP1|ELL2|FAM135A|FBXO28|FERMT2|FIG4|FOXN3|GARNL1|GOLGA5|GOLPH3|GPATCH2|HCFC2|HECW2|HELZ|HSD17B10|HSDL2|ICK|IFT52|IGF2BP2|INPP4B|IPO7|IREB2|JMY|KIAA0020|KIAA0430|KIAA1370|KI…
microRNATargets	hsa-miR-194	147	4.10543	0	0.00384286	ACBD3|AHCTF1|ANKRD28|AP1G1|APPBP2|ARHGAP18|ARHGAP21|ARID2|ARID4A|ASAP1|BAX|BCLAF1|BIRC6|BMI1|BNIP2|BTF3L4|C14orf145|C18orf25|C1orf122|C4orf41|C7orf58|CAMSAP1L1|CAND1|CAPZA1|CAPZA2|CCDC6|CDC2L6|CDC40|CEP350|CHD1|CHD9|CNR1|COL9A2|CSE1L|CTDSPL2|CUL4B|CYR61|DARS|DBN1|DHX15|DHX36|DNAJC13|ECT2|EEA1|EHBP1|EIF4A2|ELL2|ESCO1|FAM174A|FBXW5|FERMT2|GDF15|GIPC1|GMFB|GNL1|GNPAT|GOLPH3|HECTD1|HELZ|HOOK3|IK|INTS…
microRNATargets	hsa-miR-648	145	2.76442	0.0135	0.0550227	ABTB1|ACBD3|AGPAT4|AHCTF1|AK1|AP1S2|ARFGEF1|ARHGAP21|ARID4B|BAT2D1|BNIP2|BRWD2|C14orf145|C7orf58|CAB39|CADM4|CAND1|CAPZA1|CATSPER2|CCDC6|CHD1|CLPTM1|CNOT7|COBRA1|COL9A2|CPEB2|CSE1L|CSPP1|CTDSPL2|CUL4B|CUL5|CYR61|DDIT3|DENND4C|DMXL2|DNPEP|DOCK10|DOCK11|DPYD|DUS3L|DYM|EIF2S3|EIF4A2|ERF|EVI5L|FAM45A|FBXL15|FBXW5|FNBP1L|FOXN3|FZD9|GAPVD1|GNB2|GOLGB1|HECTD1|HIPK3|HIST1H4C|HIST2H4A|HIST2H4B|HOOK3|HSF2|…
microRNATargets	hsa-miR-19b	144	3.01015	0.0085	0.0394224	ABCB7|ANKRD50|ARF5|ARFGEF1|ARFIP1|ARHGAP12|ARHGAP21|ARID4B|ARPP19|ARRDC3|ASAP2|ASXL2|BMPR2|BNIP2|BTF3L4|C14orf129|C16orf14|C19orf52|C2orf43|CAB39|CADM4|CAMSAP1L1|CAPRIN2|CBX7|CCDC88A|CCM2|CCPG1|CDC2L6|CEP192|CEP350|CMYA5|CNOT6|CNOT7|CNR1|CPD|CSE1L|CSPP1|DAAM1|DBN1|DENND4C|DNM1L|DNPEP|DOCK10|DYNLL2|ECT2|EHBP1|EIF3H|EIF4A2|ELL2|EVI5L|FAM45A|FAM62A|FASTK|FBXO28|FEM1C|FNDC3B|GCC2|GDI2|GTDC1|HIPK3|IGF…
microRNATargets	hsa-miR-454-3p	143	4.71209	0	0.00384286	ABCB7|ABCE1|ACBD3|ACTR10|ACVR2A|AGTPBP1|ANKRD12|ANXA1|AP1G1|API5|ARFIP1|ARHGAP21|ARID4A|ARID4B|ARID5B|ARRDC3|ASAP1|ATM|BAZ1A|BNIP2|BRWD2|C1GALT1|CALM1|CCDC88A|CCM2|CEP135|CHD9|CLPX|CNOT7|CPNE8|CUL5|CYR61|DDX1|DENND4C|DICER1|DNM1L|DPYD|DYNC1LI2|DYNLL2|EIF3J|EIF4A2|EPS15|FAM120A|FAM175B|FAM45A|FASTK|FBXO28|FBXO30|FERMT2|GAPVD1|GDI2|GOLPH3|HSF2|IBTK|IGF2BP2|IPO7|KAT2B|KIAA0430|KIAA0528|KIAA2026|KIDI…
microRNATargets	hsa-miR-30c	142	5.45186	0	0.00384286	ABCE1|ACTR10|AP1S2|AP3S1|ARCN1|ARFGEF1|ARID4A|ARID4B|ARID5B|ASCC3|BIRC6|BMI1|BTF3L4|C2orf30|C3orf63|CAPRIN2|CAPZA1|CCNE2|CDC2L6|CEP192|CEP350|CHD9|CNOT6|CNOT7|CNR1|CPNE8|CTTNBP2NL|CUL2|CXCR7|DENND4C|DHX36|DMTF1|DOCK11|EHBP1|EIF5A2|ELL2|ENDOG|FAM135A|FAM91A1|FOXN2|GCC2|GLT8D3|HECW2|HELZ|HIPK3|HSPH1|ICK|INO80D|INTS2|ITGA1|KCTD3|KIAA0776|KIAA2026|KIF20B|KIF5B|KLF9|KPNA3|KRAS|LPP|LYN|MAN1B1|MAP3K2|MI…
microRNATargets	hsa-miR-515-5p	142	3.28875	0.005	0.0258654	ABCB7|ABTB1|AFF4|AHCTF1|ANKRD50|AP1G1|AP3M1|AP3S1|API5|ARFIP1|ARRDC3|ATM|BAT2D1|BAZ2B|BMI1|BRWD2|C5orf41|CAMSAP1L1|CEP350|CLPTM1|CLPX|CPNE8|CSNK1G3|CYR61|DAAM1|DDIT3|DENND4C|DICER1|DNPEP|DOCK11|DPYD|DYM|DYNC1LI2|EHBP1|EIF2A|ELF1|ELL2|ENDOG|ESCO1|ESRRA|FAM107B|FAM160A2|FAM62A|FBXL3|FNDC3B|FOXN3|GCC2|GDI2|GLT8D3|GNPAT|GOLGA4|GPATCH2|GPBP1|GTF2F2|HECTD1|HOOK3|HSPH1|IGF2BP2|IL13RA1|ILVBL|IWS1|KAT2B|K…
microRNATargets	hsa-miR-23a	139	2.73845	0.0165	0.0616458	ABCB7|ACAA1|AFF4|APBB1IP|ARFIP1|ARHGAP21|ARRDC3|AZI2|BAT2D1|BAZ2B|BNIP3L|C13orf34|C14orf135|C14orf145|C4orf41|CAB39|CAND1|CCDC6|CCM2|CDC40|CENPB|CEP192|CPEB2|CPSF4|CRBN|CSE1L|CSNK1G3|DDX28|DENND4C|DHX15|DICER1|DNPEP|DOCK10|DPYD|EGLN2|EPS15|FAM120A|FAM135A|FAM175B|FAM62A|FANCG|FBXO30|FYB|GLT8D3|GPBP1|HECTD1|HLA-G|HMGB2|HSPH1|IRF1|ITGA1|IWS1|KCTD3|KIAA0430|KIAA1107|KIAA1737|KIDINS220|KIF20B|KPNA4|L…
microRNATargets	hsa-miR-539	138	2.39105	0.038	0.116365	ACBD3|ADPRHL2|AHI1|AK1|AMD1|ARCN1|ARFGEF1|ARHGAP12|ARID4A|ARL8B|ARPP19|ATP6V1A|AZI2|BNIP2|BTF3L4|C7orf58|CAB39|CAMSAP1L1|CAPRIN2|CAPZA1|CCDC88A|CCT2|CDC2L6|CHORDC1|CMAS|CNR1|CPSF2|CSE1L|CUL2|DAAM1|DAZL|DDX60|DNPEP|DPY19L1|DYNC1I2|EVI5|FAM45A|FASTK|FBXO30|FEM1C|FNIP1|GNB2|GNPAT|GOLPH3|GPBP1|GPR180|GTDC1|HIST1H4C|HIST2H4A|HIST2H4B|HLA-DRB3|INO80D|ITGA1|ITM2C|IWS1|JMY|KAT2B|KLF9|KMO|KPNA3|LCOR|LYRM7…
microRNATargets	hsa-miR-613	138	2.57548	0.02	0.0717333	ABCB7|AKAP11|ANKIB1|ANXA1|AP1G1|AP1S1|AP3M1|AP3S1|API5|ARCN1|ARFIP1|ARHGAP21|ARID2|ASAP2|ASXL2|ATF2|ATP5C1|ATP6V1A|AZI2|BAT2D1|BST2|C1GALT1|C5orf51|C7orf58|CALM1|CARD8|CD2AP|CEBPZ|CHM|CORO1C|CRYZ|CTTNBP2NL|DAAM1|DCP2|DDX3X|DHX15|DICER1|DNAJC13|DNPEP|EIF2A|EIF2S3|ENGASE|ESCO1|FAM107B|FAM91A1|FBXO30|FERMT2|FNBP1L|FNDC3A|FNDC3B|FYB|G2E3|GARNL1|GMFB|GNPAT|GTDC1|IFI44L|IFT52|INPP4B|INTS2|KIAA0528|KIAA…
microRNATargets	hsa-miR-26b	137	3.95215	0.0005	0.00384286	AASDH|ALS2|ARHGAP18|ARHGAP21|ARPP19|ASCC3|ATAD2|ATF2|ATM|ATP5C1|BAZ2B|BBX|BCCIP|C12orf35|C1orf53|C2orf30|C5orf24|C5orf41|CAPZA1|CAPZA2|CCDC6|CCNE2|CCT2|CEP350|CHORDC1|CKS2|CLDND1|CPD|CPEB2|CPSF2|CPSF3|CSPP1|CXCR7|DNPEP|DOCK11|ESCO1|ETF1|FAM120A|FAM135A|FAM45A|FERMT2|FNIP1|GARNL1|GBE1|GCC2|HOOK3|ICK|IK|IL13RA1|INTS2|ITGA1|KCTD3|KIAA0528|KIAA1598|KLHDC5|KLHL5|MAP1B|MAP3K2|MAP4K3|MAPK6|MATR3|MDH1|ME…
microRNATargets	hsa-miR-454	137	4.73888	0	0.00384286	ABCB7|ABCE1|ACBD3|ACTR10|AHI1|ANKIB1|ANKRD12|ANKRD28|ARFGEF1|ARFIP1|ARHGAP12|ARID4B|ARID5B|ARRDC3|ASXL2|ATF2|BIRC6|BMPR2|BTF3L4|C3orf64|CALM1|CAMSAP1L1|CAPRIN2|CCDC6|CCDC88A|CD2AP|CDC2L6|CHD9|CNOT2|CNOT6|CNOT7|CNR1|CPEB2|DARS|DENND4C|DICER1|DMXL2|DUS4L|DYNC1LI2|DYNLL2|EFR3A|EIF5A2|ENPP4|EPS15|FAM107B|FAM175B|FAM45A|FASTK|FBXO28|FERMT2|GCC2|GMFB|GOLT1B|GPBP1|HCFC2|HECA|HECTD1|HECW2|IRF1|JMJD1C|JMY…
microRNATargets	hsa-miR-200c	136	3.41473	0	0.00384286	AP1S2|ARHGAP21|ARID4B|ARL8B|ASAP1|ASCC3|BMI1|C12orf4|C1GALT1|C4orf41|CAB39|CAPRIN2|CCM2|CDC16|CEP152|CEP192|CEP350|CHD1|CHD9|CHMP5|CKS2|CLDND1|CNOT7|CORO1C|CRYZ|CTDSPL2|DARS|DAZL|DDX1|DENND4C|DHX36|DNAJC15|EPS8|ESCO1|FAM135A|FNDC3B|FXR2|GABPA|GDI2|GMFB|GNAI3|GNL1|GNPAT|H2AFJ|HCFC2|INTS8|KAT2B|KHDRBS1|KIAA0430|KIAA1012|KIDINS220|LCOR|LIN7B|LPAR1|MAP4K3|MATR3|MIER1|MOBKL3|MORC3|MRPL22|MYO5A|NCKAP1|…
microRNATargets	hsa-miR-301b	135	4.61678	0	0.00384286	ABCB7|ABCE1|ACBD3|ANKIB1|ANKRD12|ANKRD28|ARFGEF1|ARFIP1|ARHGAP12|ARHGAP21|ARID4B|ARID5B|ARRDC3|ASXL2|BBX|BIRC6|BMPR2|BTF3L4|C3orf64|CALM1|CAMSAP1L1|CAPRIN2|CCDC6|CCDC88A|CD2AP|CDC2L6|CNOT2|CNOT6|CNOT7|CNR1|CPEB2|DENND4C|DICER1|DUS4L|DYNC1LI2|DYNLL2|EFR3A|EIF5A2|ENPP4|EPS15|FAM107B|FAM175B|FAM45A|FASTK|FBXO28|FERMT2|FNDC3A|GAPVD1|GCC2|GMFB|GOLT1B|GPBP1|HCFC2|HECA|HECTD1|HECW2|HELZ|IRF1|JMY|KIAA052…
microRNATargets	hsa-miR-153	134	3.88245	0	0.00384286	AHCTF1|ANKRD50|AP3S1|ARID2|ARID4A|ARPP19|ATG3|BMPR2|C5orf24|C6orf120|C7orf58|CAPZA2|CCDC66|CCDC76|CCNE2|CCT2|CEP350|CHD1|CHM|CPEB2|CTDSPL2|CUL4B|DCP2|DENND4C|DIAPH2|DMXL2|DOCK11|DOK2|DPY19L1|ELL2|FAM120A|FAM135A|FBXL3|FEM1C|FERMT2|FOXN3|GARNL1|GBE1|GLT8D3|GNAI3|GOLPH3|GTF2F2|HCFC2|IPO7|KIAA1012|KIAA1128|KIAA1370|KLHL5|KPNA4|LANCL1|MAPK1IP1L|MEF2C|MIER3|MITF|MON2|MORC3|MPHOSPH9|MTF1|MYO5A|MYO6|NAT…
microRNATargets	hsa-miR-155	134	4.94505	0	0.00384286	ACAA1|ACTR10|ACVR2A|AGTRAP|ANTXR1|ARHGAP18|ARID2|ARID4A|BCAT1|BMI1|BMP2K|C14orf145|C5orf41|C5orf53|CAB39|CAND1|CAPZA2|CARS2|CCDC76|CCPG1|CEP192|CHD9|COL7A1|CPNE8|CTTNBP2NL|CYR61|DDX60|DDX60L|DMTF1|DMXL2|DPY19L1|ELL2|EPRS|ESCO1|FAM135A|FAM91A1|FAR1|FBXO30|G2E3|GBE1|GCC2|GOLPH3L|HCFC2|JAK2|KAT2B|KCTD3|KIAA0196|KIAA1128|KIAA1715|KPNA4|KRAS|LCOR|MARCH6|MATR3|MIER1|MIER3|MLLT10|MPHOSPH9|MTM1|NAT13|NAV…
microRNATargets	hsa-miR-505	133	2.2797	0.0405	0.12105	ACAA1|ACBD3|AFF4|AGAP10|AHCTF1|ALS2|ANAPC11|ANO6|ANXA1|APPBP2|ARFIP1|ARID4B|ARL13B|ASAP1|ASCC3|ATM|BAT2D1|BBX|BLVRB|BNIP3L|BTF3L4|C14orf106|C16orf72|C1orf122|C5orf41|CAMSAP1L1|CAPRIN2|CAPZA2|CCDC88A|CHD9|CNOT7|COL9A2|CPEB2|CPNE8|DAZL|DENND4C|DHX15|DIS3|DNM1L|DOCK10|EPS15|FAM135A|FAM175B|FNBP1L|FOXN3|FXR2|GBE1|GCC2|GLT8D3|GNAI3|GNPAT|GOLGA4|GOLPH3|GPBP1|HOOK3|IL13RA1|IL23A|INO80D|INTS10|IREB2|KHDR…
microRNATargets	hsa-miR-543	133	5.30903	0	0.00384286	AASDHPPT|ACTR10|ACVR2A|ADCY6|AHCTF1|AK3|ALS2|ANKRD50|AP4E1|APBB1IP|APPBP2|ARHGAP12|ARID2|ARID5B|ARV1|ASAP2|ASXL2|ATP6V1A|BAT2D1|BAZ2B|BIRC6|C14orf145|C16orf72|CAB39|CEP135|CEP350|CORO1C|CPD|CPEB2|CTTNBP2NL|CYR61|DDX3X|DENND4C|DHX15|DHX29|DMXL2|DOCK10|EEA1|EIF4A2|EPS8|FAM160A2|FAM91A1|FKBP4|FNDC3B|GOLT1B|GPBP1|GTPBP6|HECA|HELZ|HIPK3|HMGB2|ICK|INTS2|IREB2|KIAA0232|KLHL5|KPNA4|KRAS|LCOR|LPP|MATR3|MB…
microRNATargets	hsa-miR-23b	132	2.8152	0.012	0.051648	AACS|ACAA1|AFF4|AP1S2|AP3S1|APBB1IP|ARF5|ARFIP1|ARHGAP21|ARRDC3|AZI2|BAT2D1|BAZ2B|BNIP3L|C13orf34|C14orf135|C4orf41|CAB39|CAND1|CCDC99|CCM2|CENPB|CEP192|CPEB2|CPNE8|CPSF4|CRBN|CSE1L|CSNK1G3|DAZL|DHX15|DICER1|DMTF1|DNM1L|DPYD|EGLN2|EPS15|ERF|FAM120A|FAM135A|FAM175B|FAM62A|FANCG|FBXO28|FYB|GLT8D3|GPBP1|HECTD1|HLA-G|HMGB2|HSPH1|IRF1|ITGA1|IWS1|JMJD1C|KCTD3|KIAA0430|KIAA1107|KIAA1598|KIDINS220|KIF20B…
microRNATargets	hsa-miR-30d	131	4.26079	0	0.00384286	ACTR10|ALS2|AP3S1|ARCN1|ARFIP1|ARID4A|ARV1|ASAP2|ASCC3|BAT2D1|BAZ2B|BIRC6|BMI1|C2orf30|CAND1|CAPZA1|CCNE2|CDC2L6|CHD9|CNOT7|CNR1|CPNE8|CUL2|DENND4C|DHX36|DMTF1|DNAJB14|DNAJC13|EIF5A2|ELL2|ESCO1|ESRRA|FAM135A|FCHO2|FNDC3A|GLT8D3|GNPAT|GOLGA4|GPATCH2|HELZ|HIVEP1|HSPH1|ICK|IFT52|INO80D|KIAA1370|KIAA2026|KIF5B|KLF9|KPNA3|KRAS|LPP|LYN|MAN1B1|MAP3K7|MARCH6|MIER3|MLLT10|MPHOSPH9|MTHFD2L|MTM1|NEK1|NEU4|N…
microRNATargets	hsa-miR-526c	131	2.34301	0.029	0.0951341	ACAA1|AFF4|AK1|ANKIB1|ANKRD28|AP1S2|ARID4B|ATF2|BIRC6|BLVRB|C14orf135|C2orf30|C4orf41|CALM1|CAMSAP1L1|CAPZA1|CCDC6|CCPG1|CDC40|CEP110|CEP152|CEP350|CNOT7|COL9A2|CPNE8|CTDSPL2|CXCR7|DAAM1|DNAJB14|DOCK10|EIF3J|EIF4A2|ENO2|ERF|ESRRA|EVI5L|FAM135A|FAM175B|FAM45A|FAM46A|FBXL15|FBXO28|FBXW9|GARNL1|GCC2|GNB2|GNPAT|GOLPH3|GPATCH2|GPR162|HMBS|HMGB2|IFT52|IWS1|JAK2|KCTD3|KIAA0232|KIAA0430|KIAA1598|KIDINS22…
microRNATargets	hsa-miR-383	130	2.5562	0.0195	0.0708851	ABCE1|ACBD3|AP1S2|AP3M1|ARF5|ARHGAP18|ARHGAP21|ARID2|ATM|BNIP3L|BRCC3|C14orf145|C1orf122|C4orf41|CCNE2|CDC16|CDC2L6|CDC40|CEBPZ|CEP350|CHD1|CORO1C|CTSF|DCTN6|DHX15|DHX36|DICER1|DMTF1|DNAJB14|DNAJC13|DNPEP|DOCK10|DYNC1LI2|ELL2|EVI5L|FAM120A|FAM135A|FAM172A|FAM174A|FAM45A|FAM62A|FERMT2|FOXN3|FTSJD1|GNPAT|GOLPH3|GPATCH2|GTDC1|HDDC3|HIST1H4C|HIST2H4A|HIST2H4B|HMGB2|IBTK|IGF2BP2|INPP4B|INTS8|IPO7|IRF1…
microRNATargets	hsa-miR-488	130	2.80786	0.0145	0.0569416	AFF4|ALS2|ANKIB1|ANKRD28|AP1S1|AP1S2|ARHGAP12|ARHGAP15|ARHGEF6|ARID2|ARID4B|BBX|BIRC6|BLVRB|C19orf10|C1GALT1|C2orf30|CADM4|CALM1|CAND1|CAPZA1|CCDC6|CCDC88A|CCPG1|CEP135|CMAS|COPB1|CPSF3|DAAM1|DAZL|ESRRA|EVI5L|FAM120A|FAM135A|FAM175B|FEM1C|FIG4|GABPA|GAPVD1|GBE1|GDI2|GOLGB1|GRPEL2|HECTD1|HLTF|HMBS|IL13RA1|INPP4B|JMJD1C|KIAA1012|KIAA1370|KIAA1429|KIDINS220|KLHL5|MAP3K1|MAP4K3|MARCO|MBNL1|MIER1|MMP1…
microRNATargets	hsa-miR-544	130	2.98493	0.0055	0.0279151	AFF4|AGPAT4|ALCAM|ANKRD12|ANO6|AP1S2|AP3M1|APPBP2|ARHGEF6|ARPP19|BAT2D1|BBX|BIRC6|BMI1|BMPR2|BNIP2|C16orf63|C19orf10|C1orf122|C6orf204|CAND1|CAPZA1|CCDC6|CCDC76|CNOT2|CNOT7|CORO1C|CPEB2|CTTNBP2NL|CUL4B|DCP2|DENND4C|DICER1|DIS3|DNM1L|ELF1|FAM135A|FAM46A|GCC2|GNAI3|GOLGB1|GPBP1|GTDC1|HCFC2|HSPH1|IARS2|IQGAP1|JAK2|KIAA0020|KIAA1107|KIAA1737|KIAA2026|KIF20B|KIF2A|KIF5B|KPNA4|LPAR1|LYN|MAP3K1|MEGF9|MS…
microRNATargets	hsa-miR-557	129	2.25639	0.044	0.125915	AAMP|ABCB7|ACAA1|AIP|ALS2|ANAPC4|AP1G1|ARF5|ARID4B|ARID5B|BAT2D1|BAX|BIRC6|C1GALT1|CADM4|CAMSAP1L1|CAND1|CASC4|CATSPER2|CCNE2|CEP110|CKS2|CLPTM1|CNOT7|DARS|DAZL|DBN1|DDIT3|DENND4C|DNAJC13|DNM1L|DNPEP|DOCK11|DPYD|EIF2A|EIF3J|ELL2|ESCO1|FBXL3|FERMT2|FNBP1L|FNDC3B|GNPAT|HELZ|HSPH1|IARS2|IL13RA1|INPP4B|INTS10|JMJD1C|KIAA0196|KIDINS220|KLHL5|KPNA3|KPNA4|LCOR|LIN7B|LRPPRC|LSS|MAP3K7|MARCH6|MBNL1|MIER3|…
microRNATargets	hsa-miR-30b	127	3.75199	0	0.00384286	ABCE1|ACTR10|AP3S1|ARCN1|ARFGEF1|ARID4A|ARID4B|ARID5B|ASCC3|BAZ1A|BAZ2B|BIRC6|BMI1|BTF3L4|C2orf30|C3orf63|CAND1|CAPRIN2|CAPZA1|CCNE2|CDC2L6|CEP192|CEP350|CHD9|CLDND1|CNOT6|CNOT7|CNR1|CPEB2|CPNE8|CTTNBP2NL|CUL2|DENND4C|DHX36|DOCK11|DPYD|EHBP1|EIF5A2|ELL2|ESCO1|FAM135A|FAM91A1|FNDC3A|FOXN2|GLT8D3|HELZ|HIVEP1|HSPH1|ICK|INO80D|INTS2|ITGA1|KCTD3|KIAA0776|KIAA1370|KIAA2026|KIF5B|KLF9|KPNA3|KRAS|LPP|LYN…
microRNATargets	hsa-miR-200b	124	3.96266	0.0005	0.00384286	AP1S2|AP3S1|ARHGAP21|ARID4B|ASCC3|BMI1|BNIP2|BTF3L4|C12orf4|C1GALT1|C3orf63|C4orf41|CAPRIN2|CAPZA1|CASC4|CDC16|CEP152|CEP192|CEP350|CHD1|CHD9|CHMP5|CHORDC1|CLDND1|CPEB2|DARS|DDX1|DDX60|DDX60L|DENND4C|DHX36|DNAJC15|DPYD|DYM|EIF4A2|FAM135A|FAM60A|FNDC3A|FXR2|GARNL1|GDI2|GMFB|GNAI3|HMGB2|INTS8|KAT2B|KHDRBS1|KIAA0196|KIDINS220|KRR1|LCOR|LIMA1|LIN7B|MAP1B|MAP4K3|MAPK1IP1L|MATR3|MBNL1|MIER1|MRPL22|NDFI…
microRNATargets	hsa-miR-603	124	2.66683	0.0145	0.0569416	ABTB1|ACVR2A|AFF4|AGTPBP1|AHCTF1|ANKRD12|ARFGEF1|ARFIP1|ARID4A|ARID4B|ARID5B|ASAP1|ATF2|BAT2D1|C1orf122|C5orf24|CALM1|CCDC88A|CCM2|CDC40|CEP135|CEP350|CMAS|CNOT7|COBRA1|CPNE8|CSNK1G3|CUL2|CXCR7|DENND4C|DYM|ECT2|EIF3J|ELL2|ENDOG|EPS8|FAM120A|FBXO30|FCHO2|FNDC3B|FOXN3|GLT8D3|GOLGA4|HMGB2|HSPH1|IARS2|IL13RA1|INO80D|IQGAP1|JAK2|JMY|KAT2B|KCTD3|KIAA0232|KIAA0240|KIAA0528|KIAA2026|KIDINS220|KIF20B|KIF2…
microRNATargets	hsa-miR-801	123	2.35718	0.037	0.115064	ABTB1|AFF4|AGPAT4|ANKRD12|AP1S2|AP3M1|ARID4B|BAT2D1|BLVRB|BTF3L4|C14orf145|C4orf41|CAMSAP1L1|CAPRIN2|CCM2|CCPG1|CHD1|COBRA1|COL9A2|CPD|CSPP1|CUL2|CXCR7|DARS|DAZL|DCTN3|DENND4C|DNPEP|DPYD|ELF1|ELL2|ENO2|ESRRA|EVI5L|FAM107B|FAM120A|FAM91A1|FBXW9|GLT8D3|GTDC1|HECTD1|HIPK3|INPP4B|INTS2|KIAA1598|KIF20B|KIF2A|KLHL5|LPHN2|LRPPRC|LTV1|MAP1B|MAP3K2|MAP3K7|MARCH6|MNS1|MTF1|MTM1|MYO18A|MYST3|NAV3|NCAM2|NDFI…
microRNATargets	hsa-miR-382	121	4.53144	0	0.00384286	ABCB7|AFF4|AGTPBP1|ALCAM|ANXA1|ARFGEF1|ARFIP1|ARID4B|ATP5C1|BNIP2|BTF3L4|C14orf145|C1orf122|C2orf43|CADM4|CAMSAP1L1|CAPRIN2|CCDC88A|CDC40|CUL5|DDX3X|DENND4C|DHX15|DHX36|DICER1|DNM1L|EIF2A|EIF3J|EIF5A2|EPRS|EPS15|FAM120A|FAM45A|FAM46A|FBXL3|FBXO28|FBXO30|FBXW5|FOXN2|GDI2|GLO1|HELQ|HIPK3|HOOK3|IFI16|IL13RA1|INPP4B|INTS10|ITCH|KIAA0232|KIAA0528|KIAA1012|KIAA1598|KLHDC5|KLHL36|KLHL5|LIN7C|LONP1|LPAR1…
microRNATargets	hsa-miR-518f*	121	3.54139	0.001	0.00689744	ABCE1|AFF4|ANKIB1|ANKRD28|AP1S2|ARID4B|BAT2D1|BIRC6|BTBD6|C14orf135|C2orf30|C4orf41|CAMSAP1L1|CAPZA1|CAPZA2|CCPG1|CDC40|CEP350|CNOT7|CPNE8|DAAM1|DAZL|EHBP1|EIF3J|EIF4A2|ELL2|FAM135A|FAM46A|FBXL15|FBXO28|FBXW9|FOXN3|FZD9|GARNL1|GDI2|GNB2|GOLPH3|GPR162|HIST2H2AC|HMBS|IARS2|IFT52|IGF2BP2|JAK2|JMY|KCTD3|KIAA0232|KIAA0430|KIAA0528|KIAA1598|LARP5|MAP3K2|MAP4K3|MAPK1IP1L|MAPK6|MOBKL3|MORC3|MTF1|MYCBP2|M…
microRNATargets	hsa-miR-142-3p	119	3.98736	0.001	0.00689744	ABCB7|ACAA1|ACVR2A|AFF4|AP3M1|ARFIP1|ARHGAP12|ARID4B|ARID5B|ARL1|ARL8B|ARRDC3|ATAD2|ATP6V1A|BAZ1A|BCLAF1|C16orf72|C18orf25|C5orf24|CAPZA1|CCDC6|CCDC88A|CEP192|CHMP5|CNOT7|CPEB2|CUL5|CYR61|DAZL|DDIT3|DMTF1|DMXL2|DNM1L|DYM|DYNC1LI2|ESCO1|ESRRA|FAM46A|FNDC3A|GAPVD1|GCC2|GHR|GLRX|GNB2|GOLGA4|HECTD1|IPO7|IRAK1|ITGAV|JMJD1C|KAT2B|KCTD3|KHDRBS1|KIF20B|KIF5B|KLHL5|LCOR|LPP|MAP4K3|MGAT4A|MMGT1|MNS1|MOBKL3…
microRNATargets	hsa-miR-624	119	4.52018	0	0.00384286	ABCB7|ABCE1|ACTR10|AHCTF1|ALCAM|ANKIB1|ANXA1|AP3M1|AP3S1|ARFGEF1|ARFIP1|ARHGAP12|BBX|BTBD6|BTF3L4|C5orf53|CALM1|CAPZA1|CCDC88A|CENPB|CEP110|CHD9|CNOT7|COL9A2|CPEB2|CPNE8|CSNK1G3|CYR61|DENND4C|DHX29|DIAPH2|DNPEP|DYM|DYNC1I2|DYNLL2|EEA1|EHBP1|EIF2S3|EIF4A2|ESCO1|FAM135A|FAM62A|FASTK|FERMT2|GARNL1|GOLPH3|GPATCH2|GTF2F2|HECTD1|HOOK3|IGF2BP2|INTS8|ITCH|JAK2|JMY|KAT2B|KIAA0528|KPNA4|LPHN2|MAP1B|MAP3K2|…
microRNATargets	hsa-miR-410	118	3.186	0.005	0.0258654	ACTR10|AGTPBP1|AHCTF1|ANKIB1|ANKRD12|APPBP2|ARFGEF1|ARID2|ARID4B|ARV1|ASAP2|ATP11B|BAT2D1|BAZ2B|BTF3L4|C13orf34|C18orf25|C1GALT1|C4orf41|C5orf41|CADM4|CDC16|CLPX|CNOT2|CPEB2|CRBN|DAZL|DCTN6|DDX3X|DHX36|EIF2S3|ETF1|FAM45A|FBXL3|FBXO30|FERMT2|GARNL1|GBE1|GOLGA5|HIVEP1|HSDL2|ITCH|IWS1|KIAA0196|KIAA0232|KIAA1128|KLHL5|LIN7C|LPHN2|LRRK2|MAPK1IP1L|MATR3|MEF2C|MGAT4A|MIER1|MKLN1|MMP14|MXD1|MYO5A|MYO9A|N…
microRNATargets	hsa-miR-1297	117	6.51663	0	0.00384286	ACAP2|ACER3|ALS2|ANKIB1|ARHGAP21|ARID2|ARPP19|ATF2|BAZ2B|BBX|C12orf35|C18orf25|C3orf63|C5orf41|C7orf58|CCDC6|CEP350|CHD1|CHORDC1|CKS2|CNR1|CORO1C|CPEB2|CPSF2|CTTNBP2NL|DDX3X|EPS15|FAM172A|FAM45A|FNIP1|G2E3|GMFB|GNA13|GPSM1|HELZ|HSDL2|INTS2|KIAA0240|KIAA0494|KIAA0528|KIAA1383|KIAA1598|KIAA1737|KLHDC5|KLHL24|LARP5|LPP|MAP1B|MAP3K1|MAP3K2|MAPK6|MATR3|MEGF9|METAP2|MGAT4A|MIB1|MIER3|MITF|MTM1|NARG1|NC…
microRNATargets	hsa-miR-573	117	3.26015	0.002	0.0122273	ACAA1|AP1S2|ARHGAP12|ARID4A|BAZ2B|BIRC6|C14orf145|C1orf122|C5orf24|CAND1|CCDC76|CHD1|CNOT7|COL9A2|CUL5|CWF19L2|CXCR7|DAZL|DENND4C|DHX15|DMTF1|DMXL2|DNAJB14|DNPEP|EEA1|EPS15|FAM120A|FAM45A|FAM62A|FIG4|FNDC3B|FOXN3|GBE1|GNAI3|GNPAT|HOOK3|IBTK|INPP4B|JAK2|JMJD1C|KCNG1|KIAA0776|KIAA2026|KIDINS220|KLHL5|KPNA4|LPAR1|LPHN2|LSS|LTV1|MAP1B|MAP3K2|MAP3K7|MAP4K3|MAPK6|MIER3|MLLT10|MON2|MYST3|NEK1|NIN|NIPBL|…
microRNATargets	hsa-miR-30e	115	3.45678	0.002	0.0122273	ACTR10|AP3S1|AP4E1|ARHGEF6|ARID4A|ARID4B|ARL8B|ASCC3|BAZ1A|BAZ2B|BIRC6|BNIP3L|C14orf106|C2orf30|C3orf63|CAND1|CAPZA1|CCNE2|CDC2L6|CHD9|CLDND1|CNOT6|CNR1|CPNE8|CUL2|DENND4C|DHX36|DMTF1|DNAJC13|EHBP1|EIF5A2|ELL2|ESCO1|FNDC3A|FOXN2|GLT8D3|GOLGA4|HECW2|HELZ|HIVEP1|ICK|IFT52|KCTD3|KIAA1370|KIAA2026|KIF5B|KLF9|KPNA3|KRAS|LPP|LYST|MAN1B1|MARCH6|MATR3|MIER3|MLLT10|MPHOSPH9|MTHFD2L|NAV3|NEU4|NFAT5|NRIP1|N…
microRNATargets	hsa-miR-433	114	2.83849	0.0125	0.0525391	ACBD3|AFF4|ANAPC11|ANKRD12|ANTXR1|ANXA1|ARL8B|ARRDC3|ASCC3|ATAD2|C18orf25|C3orf63|CAMSAP1L1|CEP135|CHD9|CHMP5|CNOT6|CPNE8|CSNK1G3|CSPP1|CUL2|CUL5|DDX60|DENND4C|DHX29|DNPEP|DYNC1LI2|DYNLL2|ECT2|EPRS|FAM91A1|FERMT2|FOXN3|FTSJD1|GLRX|GLT8D3|GNA13|GNAI3|GOLGA4|GOLPH3|HECTD1|HECW2|HIVEP1|INTS2|IPO7|IQGAP1|IRF8|ITGAV|JMY|KIDINS220|KIF20B|KPNA4|LCOR|LPHN2|LYRM7|MAP2K4|MAP3K1|MARCH6|MBNL1|MIER1|MTF1|MTM1…
microRNATargets	hsa-miR-335	113	4.12669	0	0.00384286	ACTR10|AFF4|AP1S2|AP3S1|ARHGAP12|ARHGAP18|ATAD2|ATF2|BTF3L4|C6orf204|CALM1|CEBPZ|CEP192|CEP350|CNOT7|CREG1|CUL2|DAAM1|DPY19L1|EHBP1|EIF2S3|EIF4A2|EIF5A2|ENO2|ETF1|EVI5|FAM107B|FBXL3|FBXO28|FILIP1L|G2E3|GCC2|GDI2|GPATCH2|HERC6|HMGN4|IGF2BP2|ILVBL|IRF1|JAK2|KDELR1|KIAA1598|KPNA3|LCOR|LPAR1|LPHN2|LSS|MAP3K2|MBNL1|MOBKL3|MOGS|MON2|MPHOSPH9|MTM1|MTMR9|MYST3|NAP1L1|NAT13|NDFIP1|NFXL1|NUDT16L1|OSBPL3|OX…
microRNATargets	hsa-miR-26a	112	2.72691	0.0105	0.046686	AASDH|ALS2|AP1S2|ARHGAP21|ARID2|ARPP19|ASCC3|ATAD2|ATP5C1|BAZ2B|BBX|BCCIP|C12orf35|C14orf145|C1orf53|C2orf30|C5orf24|C5orf41|CAPZA1|CCDC6|CCNE2|CCT2|CD36|CEP350|CHORDC1|CKS2|CLDND1|CPD|CPEB2|CPSF2|CPSF3|DENND4C|DNAJB14|DNPEP|DOCK11|DPY19L1|EIF4A2|ETF1|FAM135A|FAM45A|FBXW5|FERMT2|FNIP1|GBE1|GCC2|GPSM1|GTDC1|GTF2F2|IBTK|IK|IL13RA1|ITGA1|KIAA0528|KIAA1430|KIAA1598|KLHDC5|MAP1B|MAP3K2|MAP4K3|MAPK6|MA…
microRNATargets	hsa-miR-649	112	4.31204	0	0.00384286	ACBD3|ACVR2A|AGPAT4|ALCAM|ALS2|ANKIB1|API5|ARFIP1|ARHGAP21|ARID2|ARID4B|BAZ1A|BNIP3L|CAMSAP1L1|CAND1|CAPZA1|CEP110|CLPX|DCTN3|DCTN6|DICER1|DMXL2|DNAJB14|DNPEP|DPYD|DYM|EEA1|EPS8|FAM160A2|FBXO30|FBXW5|GAPVD1|GARNL1|GDI2|GTDC1|HLTF|HSF2|IBTK|IGF2BP2|IL13RA1|IQGAP1|IREB2|KIAA0240|KIAA0528|KIAA1598|KIF2A|KLHL5|KPNA4|LMAN2|LTV1|MDH1|MORC3|MTF1|MYO18A|NARG1|NEK1|NFAT5|NLGN4Y|NOC3L|NOL11|NPHP3|NUFIP2|OX…
microRNATargets	hsa-miR-301	111	4.11262	0	0.00384286	ABCB7|ABCE1|ACAA1|ANKIB1|AP1G1|ARF5|ARFIP1|ARHGAP21|ARID4A|ARID4B|ARL8B|ARRDC3|ASAP1|ATM|BTF3L4|C1GALT1|C4orf41|CALM1|CAND1|CAPRIN2|CAPZA1|CCDC6|CCNE2|CEP135|CHD1|CHD9|CRBN|CTDSPL2|CUL2|CUL5|CYR61|DENND4C|DNPEP|DYNLL2|EPS15|ESCO1|FAM120A|FAM175B|FAM45A|FASTK|FBXO28|FERMT2|GAPVD1|GDI2|GNPAT|HECW2|HSF2|IPO7|JMY|KIAA0528|KIAA1598|KLHL5|MIER1|MIER3|MLLT10|MON2|MPHOSPH9|MTF1|MYO18A|MYO5A|NAV3|NDFIP1|N…
microRNATargets	hsa-miR-519a	111	2.29491	0.044	0.125915	ACAA1|AFF4|AGTPBP1|AHCTF1|AHI1|ANKIB1|API5|ARFIP1|ARHGAP12|ARID4B|ATM|BAT2D1|BIRC6|BMI1|BTBD6|BTF3L4|C14orf145|C1GALT1|CALM1|CAMSAP1L1|CAPZA1|CCDC76|CHD9|CNOT6|CNOT7|CYR61|DAAM1|DARS|DDX1|DICER1|DNM1L|DOCK10|DYM|DYNC1LI2|ENO2|FAM175B|FAM45A|FASTK|FERMT2|FNBP1L|FOXN3|GCC2|GNPAT|IFT52|KHDRBS1|KIAA0776|KIAA1370|KIDINS220|KLHL5|LARP5|LCOR|MAP1B|MAP3K2|MBNL1|MGAT4A|MIER1|MTF1|MYST3|NAGK|NFAT5|OXR1|PAF…
microRNATargets	hsa-miR-527	110	3.67963	0.0005	0.00384286	ACTR10|AFF4|AHCTF1|ANKIB1|ANXA1|AP1G1|AP1S2|API5|ARHGAP21|ARID5B|ASAP1|ATP6V1A|BAT2D1|BAZ1A|BMI1|C4orf41|CADM4|CCDC6|CDC16|CDC40|CEP110|CEP350|CHD9|CRBN|CSE1L|CSPP1|CUL2|CWF19L2|DBN1|DENND4C|DICER1|DMXL2|DNM1L|DNPEP|DOCK10|DPYD|ENO2|ETF1|FAM175B|FAM62A|FIG4|FNBP1L|FOXN3|GNAI3|GPATCH2|HIST1H4C|HIST2H4A|HIST2H4B|IL13RA1|INO80D|INTS8|JAK2|JMJD1C|KIAA1370|KIAA2026|KIF2A|KPNA4|LCOR|MAP4K3|MIER3|MLLT10…
microRNATargets	hsa-miR-373*	106	4.55709	0	0.00384286	ALCAM|AMD1|API5|APPBP2|ARCN1|ARFGEF1|ARFIP1|ARHGAP15|ARID5B|BAT2D1|BTBD6|C16orf72|CAPZA2|CATSPER2|CEP152|CEP350|CHD9|CKS2|CNOT6|CPD|CPNE8|CSE1L|CYR61|DHX15|DNAJB14|DNPEP|DPYD|EIF2S3|ELF1|FAR1|FBXO28|FNBP1L|FNDC3B|FNIP1|GARNL1|GDI2|GNAI3|GNPAT|GOLGA4|GTF2F2|HLTF|HOOK3|HSD17B10|IL13RA1|INTS2|KIAA0528|KIAA1598|KIDINS220|KPNA3|KPNA4|LARP6|LCOR|MAPK1IP1L|MATR3|MBNL1|MYCBP2|MYO6|NARG1|NAV3|NFXL1|NIPBL|…
microRNATargets	hsa-miR-501	106	2.60068	0.013	0.0538	AAMP|ACBD3|AFF4|AGTPBP1|ALS2|AP1S2|ATM|BAZ2B|BCLAF1|BLVRB|BTF3L4|C14orf145|C16orf72|C2orf30|CADM4|CAND1|CAPZA1|CENPB|CEP350|COL9A2|CYR61|DAAM1|DNAJB14|DPYD|EHBP1|FAM120A|FAM45A|FBXL3|FBXW9|FZD9|GNPAT|GOLGB1|GPBP1|GTDC1|HECTD1|IBTK|IGF2BP2|INPP4B|KAT2B|KCNG1|KIAA0240|KIAA0776|KIAA1370|KIAA1598|KIF2A|KIF5B|KLHL5|LRRK2|LSS|MAP3K2|MBNL1|MEF2C|MIER1|MLLT10|MOGS|NAP1L1|NDFIP1|NFAT5|NIN|NLGN4Y|NOC3L|NPH…
microRNATargets	hsa-miR-30a-3p	105	2.8062	0.0105	0.046686	ABCB7|AFF4|ANKRD28|AP1G1|APPBP2|ARHGAP12|ARID4A|ATF2|ATM|BCCIP|BNIP2|C1orf122|C4orf41|CCDC6|CEP350|CHD9|CNOT7|CUL4B|CUL5|CYR61|DAAM1|DAZL|DENND4C|DNAJC13|EIF2A|EIF3J|ESCO1|FAM135A|FAM62A|FGL2|FIG4|GARNL1|GTF2F2|HECTD1|IBTK|INTS8|ITGA1|JMY|KIAA0232|KIAA0240|KIAA0528|KIAA1012|KIDINS220|KLHL5|LPAR1|LPHN2|MAP1B|MAP2K4|MAP3K7|MEF2C|MIER1|MNS1|MORC3|MYCBP2|MYO6|MYST3|NAGK|NCKAP1|NFAT5|NFXL1|NOP58|NPHP3…
microRNATargets	hsa-miR-33b	105	2.28574	0.044	0.125915	ABCE1|ACAA1|AGTPBP1|AHCTF1|ALS2|ARHGAP21|ARID4B|ASAP1|BNIP2|C4orf41|C8orf83|CAND1|CAPZA2|CLPX|CSE1L|CUL2|CXCR7|DNPEP|DPY19L1|EEA1|ESRRA|FAM120A|FAM91A1|FBXW5|FCHO2|FGL2|FIG4|GDI2|GNPAT|GTF2F2|HIPK3|HSF2|HSPH1|INO80D|INPP4B|JAK2|JMY|KIAA0020|KIAA1370|KIAA2026|KLHL5|KMO|LSS|LTV1|MAP3K7|MAPK6|MEF2C|MLLT10|MON2|MRPS28|MTF1|MYO6|NFAT5|NFXL1|NPHP3|OXR1|PCM1|PIM3|PKN2|PPA1|PTAR1|PTPRG|PUS7|RAPGEF6|RBL2|…
microRNATargets	hsa-miR-520f	104	2.52862	0.021	0.0733636	ABCB7|ABTB1|ACBD3|AK1|ANKRD12|ANKRD50|ARFIP1|ARID4A|BMI1|BNIP2|BTF3L4|C14orf145|CAPZA1|CASC4|CCNE2|CEP350|CHD9|CNOT7|COBRA1|COL9A2|CRBN|CTDSPL2|CXCR7|DAAM1|DAZL|DENND4C|DHX15|DNM1L|ELL2|EPS8|ESRRA|ETF1|FAM120A|FAM175B|FAM45A|FAM62A|FCHO2|GNPAT|HECW2|HSD17B10|ILVBL|ITGA1|JMJD1C|JMY|KIAA0430|KIAA0776|KIF2A|KLHL5|LCOR|LPAR1|MAPK1IP1L|MAPK6|MEF2C|MLLT10|MPHOSPH9|MTM1|MYO18A|MYST3|NAV3|NIPBL|NPHP3|PAP…
microRNATargets	hsa-miR-653	103	3.85963	0.0005	0.00384286	AAMP|ACBD3|AHCTF1|ANO6|ANXA1|AP1G1|AP1S2|AP3S1|BAZ1A|BIRC6|BNIP3L|BRP44|C16orf72|C2orf30|C4orf41|CAB39|CALM1|CAPZA2|CCT2|CD36|CHD9|CKAP2|CNOT6|CNOT7|COPB1|CTDSPL2|CTTNBP2NL|CUL4B|DAAM1|DIS3|DPYD|ECT2|EIF2S3|ELF1|EPS8|FAM135A|FGL2|FNBP1L|GLRX|GOLGB1|GRPEL2|HELZ|INHBE|ITCH|KIAA0776|KIAA1598|KIAA2026|LRPPRC|LRRC58|MALT1|MAPK6|ME2|MIER1|MRPL22|MTF1|MYO6|NAV3|NIPBL|NOC3L|NPM3|NUP107|OPA1|PHTF2|PIGA|PP…
microRNATargets	hsa-miR-1	102	3.01652	0.0055	0.0279151	ABCB7|ABCE1|AKAP11|ANKRD50|ANTXR1|ANXA1|AP1G1|API5|ARCN1|ARFIP1|ARHGAP15|ARHGAP21|ARRDC3|ASXL2|C1GALT1|C5orf51|C7orf58|CALM1|CEBPZ|CORO1C|CRYZ|CSNK1G3|CWF19L2|DAAM1|DCP2|DCTN6|DHX15|DICER1|DNAJC13|DPYD|ELF1|ELL2|ENGASE|FBXL3|FILIP1L|FNDC3A|FNDC3B|GARNL1|GNPAT|GOLPH3|GTDC1|HELQ|HLA-G|HOOK3|IFT52|KIDINS220|KIF2A|KLHL36|KTN1|LIN7C|LRMP|LSS|MAP4K3|MATR3|MGAT4A|MON2|MYST3|NDFIP1|NFAT5|NIN|NOC3L|PAFAH1…
microRNATargets	hsa-miR-196a	102	2.0895	0.0465	0.131668	ABCE1|ACBD3|ACVR2A|AGPAT4|ANKRD28|ANXA1|AP1S2|AP3M1|ARFGEF1|ARFIP1|BIRC6|BMI1|CALM1|CCDC76|CCPG1|CCT2|CEP290|CHD1|CHD9|CPD|CPNE8|CSPP1|DENND4C|DHX29|DICER1|DNPEP|DOCK11|EPS15|ESCO1|FAM135A|FAM46A|FASTK|FBXW9|FYB|HECTD1|HOOK3|HSD17B10|HSPH1|IBTK|IGF2BP2|ISG20|KIAA0232|KIAA0528|KIF5B|KPNA4|LCOR|MAP3K2|MAP4K3|MARCH6|MGAT4A|MLLT10|MTF1|MYO6|NEK1|NUP160|PHF3|PLDN|PPP2R5E|PRMT3|PRPF4B|PSMG2|PTPRG|PUM2|…
microRNATargets	hsa-miR-92	102	2.65442	0.0135	0.0550227	ABCB7|ACAA1|ACBD3|ANKRD28|AP3S1|ARF5|ARHGAP21|ARRDC3|ATP6V1A|BAZ2B|BLVRB|C14orf145|C16orf72|C4orf41|CAPRIN2|CASC4|CCM2|CCNE2|CCPG1|CEP110|DAZL|DENND4C|DNM1L|DOCK11|DUS3L|EEA1|EIF2S3|EIF3J|ENDOG|ENO2|EPS8|ESCO1|ESRRA|FAM135A|FAM160A2|FAM45A|FAM46A|FAM91A1|FBXL3|FBXW5|FCHO2|FNDC3B|FNIP1|GDI2|GOLGA4|HECTD1|INTS10|IREB2|KCNG1|KIAA0776|KIAA1370|KIAA1598|KLHL5|KPNA4|LIN7B|LPHN2|LSS|MAP2K4|MARCH6|MATR3|…
microRNATargets	hsa-miR-520g	101	2.70785	0.014	0.056209	ABTB1|AFF4|ANKIB1|ANKRD28|ARCN1|ARID4A|ARID4B|ATM|BNIP3L|BTF3L4|C16orf72|C5orf41|CAB39|CAPZA2|CEP135|CEP152|CHD1|CHD9|CMAS|CNOT6|CTDSPL2|DAAM1|DBN1|DENND4C|DHX36|DMTF1|DNAJC13|DNM1L|DYM|ELF1|ELL2|ENO2|FAM175B|FAM62A|FAR1|FASTK|FBXW9|FGL2|GCC2|GDI2|GNAI3|GNPAT|GTF2F2|HIPK3|HOOK3|HSD17B10|IBTK|ITCH|KAT2B|KHDRBS1|KLHL5|KPNA3|LTV1|MAP2K4|MAP3K7|MATR3|MBNL1|MGAT4A|MLLT10|MTF1|MYST3|NAT13|NPHP3|NUFIP2|…
microRNATargets	hsa-miR-524*	100	4.14219	0	0.00384286	ACTR10|AGPAT4|AHCTF1|ANAPC4|ANXA1|AP1G1|ARFIP1|ARID4B|ARID5B|BAZ2B|BMI1|C1orf122|C2orf30|C6orf204|CAB39|CAPRIN2|CAPZA1|CCDC6|CCDC88A|CDC40|CEP110|CHMP5|CPNE8|CSNK1G3|CSPP1|DCTN6|DHX36|DMXL2|EIF4A2|ELF1|ETF1|FAM175B|FAM62A|FBXL3|FCHO2|FOXN3|GAPVD1|GNL1|GNPAT|GOLGA5|GPBP1|GTDC1|HELZ|IFT52|ITCH|ITGA1|JAK2|JMJD1C|KHDRBS1|KIAA0020|KIAA1370|KIF2A|KLHL5|LCOR|LMAN2|LPHN2|LRPPRC|MAP4K3|MATR3|MEF2C|MORC3|M…
microRNATargets	hsa-miR-493-5p	99	3.9819	0	0.00384286	ACBD3|ALS2|ANKRD12|ANKRD50|ARFGEF1|ASAP2|ATM|BAT2D1|BAZ2B|BTF3L4|C2orf30|CALM1|CAND1|CAPZA2|CASC4|CEP350|CKS2|COBRA1|CPNE8|CSPP1|CTDSPL2|CUL5|DAZL|DENND4C|DPP8|DYNC1I2|ECT2|EVI5L|EXOSC4|FAM120A|FAM135A|FAR1|FBXL3|FBXO30|FCHO2|FIG4|GMPS|GNPAT|GOLGB1|GPATCH2|HECTD1|HIPK3|IBTK|INTS8|JAK2|JMY|KIAA0196|KIAA0232|KIAA0240|KIAA1370|KIF2A|KLHL36|KPNA4|MAP1B|MAP4K3|MIER3|MON2|MTM1|MYCBP2|NUFIP2|OXR1|PDE3B|…
microRNATargets	hsa-miR-526b*	99	2.30062	0.0285	0.0946481	ABCB7|ABTB1|ANKRD12|ANKRD50|AP3M1|ARFIP1|ARID4A|ATM|BAZ2B|BMI1|BNIP3L|BTF3L4|C14orf145|CAPZA2|CASC4|CEP135|CEP152|CNOT6|CXCR7|DAAM1|DAZL|DENND4C|DHX15|DMTF1|DNM1L|DNPEP|EIF4A2|ELL2|EPS8|ESRRA|FAM175B|FAM38A|FAM46A|FBXL3|FBXO30|FGL2|FNIP1|GBE1|HIST2H2AA3|HIST2H2AA4|JMJD1C|JMY|KIAA0776|KIF2A|KLF9|KLHL5|KTN1|LCOR|LTV1|MAP3K2|MGAT4A|MLLT10|MPHOSPH9|MYST3|NCKAP1|NIN|NIPBL|NPHP3|ORC3L|PAPOLA|PCK2|PPA1|…
microRNATargets	hsa-miR-128	97	4.63789	0	0.00384286	ACVR2A|ADCY6|AFF4|APPBP2|ARFGEF1|ARHGAP12|ARHGEF6|ARID2|ASAP1|ATP11B|BAZ2B|BMI1|C12orf35|C18orf25|C2orf30|CCDC88A|CCM2|CEP135|CNOT6|CNR1|CORO1C|CPD|DNAJC13|DOCK11|EFR3A|EVI5|FAM172A|FOXN3|FXR2|GCC2|GPAM|HECTD1|IPO7|ITCH|JMJD1C|KIAA0232|KIAA1012|LIN7C|MAP2K4|MAPK6|MIER3|MLLT10|NARG1|NAT13|NAV3|NCOA7|NF1|NIPBL|NKTR|NR2F6|OPA1|PCM1|PDHX|PDS5B|PHGDH|PNRC2|PPP4C|RAB24|RAI14|RCOR3|RICS|RNF38|RNGTT|RPS6…
microRNATargets	hsa-miR-216	97	4.12573	0	0.00384286	ACAA1|ACTR10|AHCTF1|AMD1|ANKRD28|ARFGEF1|ARHGAP12|BNIP3L|BRWD2|C14orf145|C5orf24|CAPZA2|CEP110|CEP152|CHMP5|COBRA1|CSPP1|CUL2|DCTN3|DMXL2|DNPEP|DPYD|ECT2|EIF2S3|ENO2|ETF1|FAM38A|FAM45A|FBXO30|FBXW9|FCHO2|FNIP1|FOXN3|GAPVD1|GOLPH3|GPATCH2|HIPK3|IBTK|INO80D|INPP4B|ITGA1|JAK2|JMJD1C|KIAA0232|KIAA1598|KIDINS220|KLF9|KPNA4|MAP3K7|MARCH6|MLLT10|MOBKL3|MORC3|NAT13|NAV3|NCKAP1|NPHP3|NUFIP2|PATL1|PCDH17|P…
microRNATargets	hsa-miR-519c	96	3.3296	0.001	0.00689744	ACBD3|AGTPBP1|ANKIB1|API5|ARHGAP12|ARID4A|ATM|BAT2D1|BIRC6|BMI1|C1orf122|CALM1|CCDC76|CCPG1|CD36|CEP152|CHD9|COL9A2|DDX1|DENND4C|DOCK10|DPYD|DYM|EEA1|EHBP1|EPS8|ESCO1|FAM135A|FAM175B|FAM45A|FASTK|FBXO28|FERMT2|GCC2|GOLGA5|HSD17B10|IFT52|IWS1|KCNG1|KHDRBS1|KIAA0776|KIDINS220|KIF5B|LARP5|LCOR|MAP3K2|MATR3|MBNL1|MYO6|MYST3|NAGK|NDFIP1|NFAT5|NPHP3|OXR1|PAPOLA|PHGDH|PHTF2|PNPLA8|PPP2R5E|PTPN13|PTPRG|R…
microRNATargets	hsa-miR-641	96	2.3657	0.0255	0.0857437	ACBD3|AFF4|ANAPC4|ANKRD28|ARID4A|BAZ1A|BBX|BCCIP|BCLAF1|BIRC6|C5orf41|CADM4|CALM1|CAPZA1|CAPZA2|CDC16|CEP350|CHD9|CNOT6|CPD|CPNE8|CRBN|CSPP1|DARS|DCTN6|DYNC1I2|DYNC1LI2|ELF1|ENO2|EPS15|EPS8|FBXL3|FERMT2|FIG4|FNDC3B|FNIP1|GARNL1|GBE1|GCC2|GPATCH2|HECTD1|HIPK3|HOOK3|HSPH1|IGF2BP2|ITCH|KIAA0020|KIAA0232|KIAA1012|KIAA1429|MTF1|MTM1|MYO18A|MYST3|NCKAP1|NEK1|NFAT5|NOC3L|NOP58|NPHP3|NR2F6|OTUD4|PDE3B|PE…
microRNATargets	hsa-miR-587	94	3.48489	0.0005	0.00384286	ABCE1|AHCTF1|ARF5|ARHGAP12|ASCC3|ATM|BAX|BIRC6|BMI1|BNIP2|BNIP3L|BRP44|CAPZA1|CASC4|CCT2|CEP135|COL9A2|CRBN|CSNK1G3|CWF19L2|CYR61|DENND4C|DNAJB14|DNPEP|EPS15|FAM62A|FAR1|FNBP1L|FOXN3|FXR2|GNAI3|GNPAT|HECTD1|HIPK3|HSPH1|IBTK|IL13RA1|IPO7|ITCH|KIAA1598|KIDINS220|KIF20B|KIF2A|LCOR|LPAR1|LRRK2|MAPK1IP1L|MARCH6|MBNL1|MIER3|MYO5A|MYO6|NPHP3|ORC3L|PATL1|PDE3B|PDS5B|PELI1|PNPLA8|PUM2|RAD50|RAPGEF6|RBM16|…
microRNATargets	hsa-miR-139	90	3.42293	0	0.00384286	AP1S2|AP3M1|ARID4B|ARL8B|BBX|BMI1|C14orf145|C5orf41|CADM4|CAPZA1|CCPG1|CEP290|CEP350|CHD1|CLPX|CSE1L|CTDSPL2|DENND4C|DHX15|DMTF1|DNAJC13|ELL2|ENDOG|ENO2|EPS8|ESCO1|FAM38A|FBXL3|FCHO2|FEM1C|FXR2|GNB2|GPATCH2|IGF2BP2|INTS10|IPO7|JMJD1C|KLHL36|KPNA4|LARP5|LCOR|LONP1|MAP3K7|MAPK6|MGAT4A|MLLT10|MYO6|NAV3|NDFIP1|NFAT5|NPHP3|NR2F6|PCF11|PDS5A|PHF3|PJA2|PKN2|PRDM10|PRPF4B|PTPRG|RB1CC1|RBL2|RNGTT|RPRD1A|R…
microRNATargets	hsa-miR-21	90	2.67449	0.0155	0.0587254	ACAA1|ACVR2A|ANXA1|ASCC3|C5orf41|CAPZA2|CCDC14|CCPG1|CHD9|CKAP2|CKS2|CNOT6|DAZL|DDX1|DIAPH2|DICER1|ESCO1|FAM45A|FAM46A|FBXO28|FERMT2|FIG4|FNIP1|GARNL1|GBP1|GPATCH2|HMGB2|HSDL2|INPP4B|INTS10|KHDRBS1|KIAA1012|KLHDC5|KPNA4|LANCL1|LTV1|LYST|LZTFL1|MALT1|MAP3K1|MAP4K3|MAPK1IP1L|MARCH6|MATR3|MBNL1|MEF2C|MON2|MRPL49|MYO6|NAT13|NFXL1|NIN|NIPBL|OLR1|PELI1|PJA2|PRKAA1|PRPF4B|PTPRG|PURB|RAB6A|RAI14|RASA1|RI…
microRNATargets	hsa-miR-520d*	88	3.12048	0.0015	0.00996296	ABCB7|ACTR10|AFF4|AHCTF1|ANKIB1|AP1G1|APPBP2|ARID5B|BAT2D1|BAZ2B|BBX|BCCIP|BMI1|C14orf135|C14orf145|C6orf204|CENPB|CEP110|CHD9|CHMP5|CLPTM1|CSNK1G3|CSPP1|DENND4C|DMXL2|DPP8|DPYD|EIF2A|ENO2|ETF1|FAM62A|FBXL3|FNDC3B|GTDC1|HIPK3|HOOK3|IL13RA1|ITGA1|JAK2|JMJD1C|KHDRBS1|LARP5|LCOR|LPHN2|LRPPRC|MATR3|MEF2C|MIER1|MIER3|MLLT10|MORC3|MYO6|NAT13|NLGN4Y|OXR1|PKN2|PPA1|PRMT3|PTPRG|PURA|RAB3GAP2|RB1|RBM26|RBM…
microRNATargets	hsa-miR-499-5p	87	5.11992	0	0.00384286	ANKRD49|AP3S1|ARHGAP12|ARID2|ATF2|BNIP2|BTBD6|C12orf35|CHD9|CPSF2|DCP2|DDX1|DENND4C|DNAJB2|DNM1L|EEA1|EPM2AIP1|FAM135A|FAM60A|FNDC3A|FNIP1|GMFB|GPBP1|HOOK3|IL13RA1|IL23A|JMY|KLHDC5|KLHL5|KPNA3|LARP5|LYST|LZTFL1|MAK16|MAP1B|MAPK6|NAP1L1|NOP58|PARP9|PHF20L1|PHLDA2|PREPL|PTP4A1|PTPRG|PURB|RAB8B|RFX7|RICS|ROD1|RP11-94I2.2|RP5-1000E10.4|RSBN1|SDC2|SEC62|SECISBP2L|SFRS18|SGIP1|SH3BGRL2|SLAIN2|SNX13|SPA…
microRNATargets	hsa-miR-190	82	4.54184	0	0.00384286	ACBD3|AGTPBP1|ANKRD49|AP1S2|APBB1IP|ARHGAP15|ASAP1|ASAP2|ATAD2|BIRC6|C14orf135|CAPZA1|CD36|CHMP5|CKAP2|CPNE8|CRBN|DICER1|EFR3A|EIF4A2|ESCO1|EVI2B|FNDC3A|FNDC3B|GAS6|HECA|HECW2|IFI16|INTS8|KCTD3|KIAA1107|KIDINS220|KIF20B|KPNA4|LPP|MARCH1|MEF2C|MGAT4A|MMP1|MTM1|MTMR6|MTX3|MYCBP2|MYO5A|NAV3|OTUD4|PCF11|PDS5A|PHF20L1|PHIP|PLDN|POLQ|PPP2R5C|PRPS2|RAB3GAP2|RBAK|RBL2|RBM16|RBM26|RNF138|ROCK1|RSBN1|SFRS2…
microRNATargets	hsa-miR-489	81	2.55026	0.0175	0.064931	AHCTF1|ATF2|BMI1|C1GALT1|C2orf30|C6orf204|CEP110|CHD1|CHD9|CNOT6|CPNE8|CRBN|CUL4B|DAAM1|DNPEP|DYNLL2|EIF3J|ELF1|FAM107B|FASTK|FBXW5|FERMT2|FIG4|FOXN3|GLT8D3|GTDC1|HECTD1|JMJD1C|KIAA1429|LARP6|LONP1|LSS|MAP1B|MAP3K2|MAPK1IP1L|MEF2C|MTF1|MYST3|NAP1L1|NDFIP1|NDUFS2|NFXL1|NIPBL|OXR1|PATL1|PCM1|PDE4D|PDS5B|PHF20L1|PPA1|PPP1CB|PPP2R5C|PUM2|RAB3GAP2|RANBP2|RANBP6|RASA1|SDAD1|SGIP1|SHOC2|SLC4A7|SLTM|SMAR…
microRNATargets	hsa-miR-129-5p	80	3.27869	0.002	0.0122273	AGAP10|AMD1|ARRDC3|BMPR2|BTBD6|C20orf30|C2orf43|C5orf53|CAB39|CALM1|CBX7|CCDC6|CCDC88A|CEP152|CTDSPL2|DDX3X|DNAJC13|DPYD|DTL|DYM|FKBP2|FNDC3B|FNIP1|FOXN3|GFRA2|GOLGA5|GOLGB1|IPO7|KCNG1|KREMEN2|LPHN2|LZTFL1|MAP3K1|MATR3|MBNL1|MYCBP2|MYO9A|NDFIP1|NIPBL|NUDT2|OXR1|PCDH17|PDE4D|PDS5A|PHIP|PNN|PTP4A1|PTPN11|PURA|RB1|RBMS1|RNF38|ROD1|RPS6KB1|RSBN1|SAMSN1|SESTD1|SMARCC1|SMCHD1|SPIRE1|SR140|SSH2|TAOK1|TC…
microRNATargets	hsa-miR-361	80	2.82116	0.006	0.0293455	AAMP|AFF4|ARCN1|ARHGAP21|ARID4B|BBX|C2orf30|C7orf58|CAPZA1|CAPZA2|CDC16|CEP110|CRBN|CSE1L|CUL5|DCTN6|DICER1|DOCK10|DPP8|DYNC1LI2|ECT2|FAM46A|FBXL3|FIG4|FOXN3|GBE1|GOLGA4|HECTD1|HSF2|IBTK|INTS8|IPO7|KAT2B|KIAA0240|KIAA1429|KIAA1598|KLF9|LARP5|LCOR|MAP1B|MARCH6|MYO6|NAV3|NFAT5|OTUD4|PCM1|PDS5B|PKN2|PPP1R12A|PRPF4B|PSMG2|RB1|RBM47|RC3H2|RIF1|ROD1|RPRD1A|RPS6KA1|RYBP|SENP5|SERPINH1|SET|SMARCE1|SMC2|S…
microRNATargets	hsa-miR-582	80	3.70129	0	0.00384286	ACVR2A|AP1G1|AP3M1|ARHGAP18|ASAP2|ATF2|BRP44|C14orf145|CCDC6|CCPG1|CEP110|CEP290|CLPX|CPD|CWF19L2|DARS|DAZL|DENND4C|DMTF1|DNAJB14|DOCK11|EHBP1|EIF2A|EIF2S3|ELL2|FAM175B|FCHO2|GNAI3|GNL1|GOLGA4|GPATCH2|IGF2BP2|IPO7|JMY|KIAA0776|KIAA2026|KIDINS220|KIF2A|KIF5B|KTN1|MAP3K7|MORC3|MTM1|MYO5A|MYO6|MYST3|NF1|NPHP3|NUFIP2|NUP160|PAQR3|PCF11|PHF20L1|PHTF1|PHTF2|RASA1|RB1|REV3L|RNGTT|RSBN1L|SECISBP2L|SENP6|…
microRNATargets	hsa-miR-371-5p	78	3.68993	0	0.00384286	AAMP|ADCK2|AHI1|AP1G1|ARID5B|ATP8B4|BAZ1A|BCCIP|BCLAF1|BNIP3L|BTF3L4|C19orf52|C2orf43|C9orf23|CDC40|CKS2|CNOT2|CNOT6|DDX60|EPM2AIP1|EPS15|EVI2B|FAM107B|FAM135A|FDX1L|GABPA|GCA|GPR180|HIST1H4C|HIST2H4A|HIST2H4B|HMGN4|IFIT2|KIAA0232|KIDINS220|KIF3B|KPNA4|LYN|MALT1|MAP3K1|MAPK1IP1L|MGAT4A|MIER1|MYCBP2|NAT13|NAT14|NDFIP1|PCDH17|PDE3B|PIK3C2A|PROSC|PRPF4B|PURB|RABEP1|RAPGEF6|RC3H2|REXO1|RNF160|RNGTT|S…
microRNATargets	hsa-miR-376b	77	2.28761	0.0385	0.116365	ACBD3|AGTPBP1|ANKRD28|AP3S1|APBB1IP|ARFGEF1|ARHGAP18|ARL8B|BAT2D1|BIRC6|C19orf52|C4orf41|CAPZA1|CCDC99|CHD1|CHMP5|CNOT7|CSNK1G3|CUL2|DAAM1|DDIT3|DLAT|DNPEP|DPYD|EBP|ESRRA|FAM175B|FAM46A|FIG4|GDI2|HELQ|IARS2|IREB2|KLHL36|KMO|LRPPRC|LYN|LZTS2|MAP1B|MAP3K7|MAP4K3|MT1X|MT2A|MYO18A|NAV3|NCKAP1|NDUFS2|NIPBL|OXR1|PHF3|PHTF2|PNPLA8|PPP1R12A|PPP1R3F|PSMG2|PTPN13|PUS7|RNMT|RYBP|SCYL2|SDAD1|SENP6|SF3B1|SLC3…
microRNATargets	hsa-miR-590-5p	77	3.48006	0.001	0.00689744	ANXA1|AP3M1|AP4E1|APBB1IP|ARID4A|BMPR2|BNIP2|C5orf41|C7orf58|CCPG1|CKAP2|CKS2|CNOT6|DDX1|DENND4C|DNAJB14|DOCK11|FBXO28|GLT8D3|GPR180|HMGB2|HSDL2|KIAA1012|KLHDC5|KPNA4|LANCL1|LIMA1|LTV1|LZTFL1|MAP3K1|MBNL1|MEF2C|MON2|MRPL49|MYO9A|NAT13|NEK7|NIN|OLR1|PCGF5|PELI1|PPP1CB|PRKAA1|PRPF4B|RAB22A|RAB6A|RBM26|RBM27|RICS|RP2|RPAP3|RPRD1A|RSAD2|SASH1|SECISBP2L|SERF1B|SESN1|SET|SSFA2|STAG2|STK38L|TGFBR2|TNPO1…
microRNATargets	hsa-miR-140	75	2.17915	0.0425	0.124266	ABCE1|ABTB1|ADCY6|AGTPBP1|ANKIB1|ANKRD12|ANXA1|AP3M1|API5|ASCC3|ATAD2|BAZ2B|BIRC6|BRP44|CAMSAP1L1|CAND1|COBRA1|CPNE8|CUL5|DENND4C|DNPEP|DYNC1LI2|FAM38A|FAM45A|FIG4|FOXN2|FOXN3|GCC2|GNPAT|GOLGA4|GOLGA5|HIPK3|HIST2H2AC|IQGAP1|KAT2B|KIAA1370|KIF2A|KLF9|LARP6|LCOR|LONP1|MBNL1|MYCBP2|NAV3|NFAT5|NIN|NIPBL|PCMTD1|PHF20L1|PTPN13|RAD50|RASA1|RBM25|RGPD8|ROD1|RPRD1A|SESN1|SFRS18|SLC30A3|SLTM|SNX2|SPRED1|ST…
microRNATargets	hsa-miR-584	75	3.61411	0	0.00384286	ABCB7|AGTPBP1|ANXA1|ARHGAP18|ARID5B|BAT2D1|BRP44|C5orf24|CCDC88A|CCNE2|CUL2|DAZL|DCTN3|DPP8|DYNC1I2|EIF3J|ESCO1|ESRRA|FAM175B|FBXL3|FERMT2|FNDC3B|FOXN3|GBE1|GPATCH2|HIPK3|KIAA1012|KIAA1598|KIF20B|KIF2A|LPAR1|LTV1|METAP2|MITF|MORC3|MPHOSPH9|MTM1|MYO18A|MYO6|NIN|NUFIP2|PATL1|PCF11|PDE4D|PKN2|PNPLA8|PPP1CB|PPP1R12A|PPP4C|PRPF4B|PTAR1|PTPRG|RANBP6|RAP1GDS1|SLAIN2|SLC30A3|SLMAP|SMARCE1|SMC3|SPG11|STAG…
microRNATargets	hsa-miR-139-5p	74	4.10341	0	0.00384286	ANKRD50|AP1S2|AP3M1|ARFGAP2|ARID4A|ARRDC3|BAZ2B|BBX|C14orf145|CCPG1|CEP290|CEP350|CHD9|CKS2|CLPX|CMYA5|DDX3X|DHX15|DPY19L1|ELL2|FAM174A|FAM38A|FBXO28|FXR2|FYB|GNAI3|HES4|ICK|IPO7|ITGA3|KIAA1429|KIF2A|KPNA4|LCOR|MBNL1|MGAT4A|MLLT10|MRPL48|MYST3|NDFIP1|NMD3|PBXIP1|PDE4D|PRDM10|PRKAA1|PRPF4B|PTRH1|RAB11FIP5|RAP1GDS1|RSBN1L|SDAD1|SEPT11|SLITRK4|SMARCA5|SNX2|SR140|SSPN|TAOK1|TCF12|TCF4|TMEM135|TMF1|TN…
microRNATargets	hsa-miR-154	74	3.13923	0.0025	0.0147802	ACAA1|AP3M1|ASAP2|BAZ1A|BMI1|BNIP3L|CASC4|CATSPER2|CCNE2|CEP110|CHM|CPNE8|CSE1L|CTDSPL2|CUL2|CUL5|DAAM1|DMTF1|EVI5|FERMT2|FNDC3A|FNIP1|FOXN3|HECTD1|HELQ|IREB2|KIAA1598|KIF5B|KLHL5|KPNA4|LPP|MEF2C|MIB2|MIER1|MORC3|MTM1|MYO6|NAP1L1|NAV3|NEK1|NIPBL|OTUD4|PCDH17|PHF20L1|POR|PPP1R12A|RANBP6|RAP1GDS1|RBM27|RBMS1|RHBDF1|RHOT1|RSAD2|RYBP|SERF1B|SF3B1|SLTM|SNF8|TANC1|TCF12|TMEM208|TNK2|TSHZ2|UBQLN2|USP47|…
microRNATargets	hsa-miR-520h	74	2.16284	0.0385	0.116365	AFF4|ANKIB1|ANKRD28|AP1S2|ARCN1|ARID4A|ATM|BNIP3L|C16orf72|C5orf24|C5orf41|CAPZA2|CEP110|CEP135|CEP152|CNOT6|CTDSPL2|DAAM1|DBN1|DENND4C|DMTF1|DNAJC13|DNM1L|DOCK10|ELF1|ELL2|ENO2|FAM175B|FAM62A|FASTK|FGL2|GCC2|GDI2|HIPK3|HOOK3|HSD17B10|ITCH|KAT2B|KPNA3|KPNA4|LTV1|MAP2K4|MAP3K7|MATR3|MTF1|MYST3|NPHP3|OTUD4|PCK2|PKN2|PPP2R5C|RB1|RBL2|RGPD8|RNGTT|ROD1|RPS6KA1|RSBN1L|RYBP|SCYL2|SGIP1|SLC30A3|SLMAP|TAX…
microRNATargets	hsa-miR-376a	73	2.12053	0.0385	0.116365	ACAA1|ACBD3|ANKRD28|AP3S1|APBB1IP|ARFGEF1|ARID5B|ARL8B|BIRC6|C19orf52|C4orf41|CAPZA1|CCDC99|CHMP5|CNOT7|CSNK1G3|CUL2|DAAM1|DDIT3|DLAT|DNPEP|DPYD|EBP|ESRRA|FAM175B|FAM46A|FIG4|GCA|HELQ|IARS2|IREB2|KAT2B|KLHL36|KMO|LRPPRC|LYN|LYST|LZTS2|MAP4K3|MORC3|MT1X|MT2A|NAV3|NCKAP1|NDUFS2|NPHP3|PNPLA8|PPP1R12A|PPP1R3F|PSMG2|PUS7|RASSF1|RBMS1|RNMT|RYBP|SCYL2|SDAD1|SF3B1|SHPRH|SLC30A3|SSFA2|TMEM208|TMEM53|TMTC1…
microRNATargets	hsa-miR-215	72	2.58448	0.008	0.0374261	AAMP|ACVR2A|ADPRHL2|ALCAM|ARFGEF1|ARID4B|ARID5B|ASXL2|CARS2|CDC16|CRBN|CSNK1G3|CTTNBP2NL|CUL5|DAZL|DICER1|DNM1L|DOCK10|EPS8|FNDC3B|FZD9|HSD17B10|KIDINS220|KIF20B|KLHDC5|KLHL5|LARP6|LPAR1|LYRM7|LZTFL1|MOBKL3|MTF1|MYCBP2|NAT13|NEK1|NFAT5|NIPBL|PHF20L1|PHTF1|PHTF2|PPP2R2B|PRDM10|RB1|RB1CC1|RBL2|RBM25|RBM26|RNMT|RSAD2|SERF1B|SFRS6|SLAIN2|SLC30A9|SLMAP|SMARCAD1|SMARCE1|SNF8|TBK1|TCTEX1D1|TLK1|TMEM53|T…
microRNATargets	hsa-miR-610	70	2.98477	0.0035	0.0196146	ANKRD12|AP1S2|APPBP2|ASAP1|ATP5C1|BAT2D1|BCLAF1|BNIP2|C14orf145|CAMSAP1L1|CAND1|CAPZA1|CHMP5|CXCR7|DBN1|DHX15|DOCK10|EHBP1|FAM175B|FERMT2|FIG4|FNDC3B|GNB2|GOLPH3|HECTD1|ITGA1|KCTD3|KIAA0232|KIAA1429|KIAA1598|KLF9|LPAR1|LRRK2|MAP4K3|MYO18A|NPHP3|ORC3L|OXR1|PAFAH1B1|PDHX|PELI1|PHF20L1|PHTF1|PIK3CG|PPP2R5E|PPPDE1|PSMG2|PTPRG|RHOT1|RLF|RNF38|RPS6KA1|SDAD1|SENP6|SHPRH|SLMAP|SMEK2|SPNS1|SSFA2|TANC1|TNK…
microRNATargets	hsa-miR-548a	68	5.03166	0	0.00384286	ABCB7|AFF4|AGPAT4|AGTPBP1|ANKRD12|ANKRD50|ARCN1|ARHGAP21|ARID2|ASCC3|ATM|BAZ1A|BAZ2B|BBX|BMI1|BMP2K|BRWD2|CCM2|CHD9|CKS2|CNOT7|CPNE8|CSPP1|CXCR7|DHX36|DOCK10|ECT2|FAM175B|FAM62A|FBXL3|FBXO28|FERMT2|FNBP1L|GOLPH3|HECTD1|HIPK3|KPNA3|MITF|MTM1|NFAT5|NIN|NUFIP2|OSBPL8|OTUD4|PHF20L1|PHF3|PPP2R2B|PRDM10|PRPF4B|RBMS1|RNF160|RYBP|SERBP1|SET|SFRS18|SHOC2|SLC4A7|STAG2|TANC1|UBE2N|UBE2Q2|USP34|VCAN|VPS45|XR…
microRNATargets	hsa-miR-592	68	2.22507	0.0355	0.112347	ARID4B|ASCC3|ATAD2|BCCIP|C1GALT1|CAMSAP1L1|CCPG1|CEP350|CLPX|CRBN|CTDSPL2|DENND4C|DHX15|DPP8|DPYD|FAM46A|FBXO30|FERMT2|FNBP1L|FOXN3|GNPAT|GPATCH2|GTDC1|HECTD1|INTS10|JMJD1C|KIDINS220|KIF20B|KLHL5|KPNA3|LPAR1|LPHN2|MAP4K3|MYO6|NCKAP1|NFXL1|NIPBL|NUP107|PAFAH1B1|PCDH17|PDE3B|PDE4D|PELI1|PHF3|RARS|RCOR3|RPS6KA1|SBF2|SERBP1|SET|SGIP1|SLAIN2|SLMAP|SMARCE1|TAF2|TLK1|TMTC1|TOP2A|TTC37|UBE2N|USP38|USP47|…
microRNATargets	hsa-miR-200a*	67	2.8063	0.006	0.0293455	ABCB7|AFF4|AP1S2|ARHGAP12|ASAP2|ASNSD1|BMI1|CCDC88A|CDC16|CKS2|CMAS|CPD|CUL2|CUL5|CXCR7|CYR61|DENND4C|DNM1L|DYNC1LI2|ELF1|FAM45A|FBXL3|INO80D|JMY|KHDRBS1|KIAA0196|KIAA1598|KIF2A|KLF9|KLHL5|LARP6|LPHN2|LRPPRC|MAP3K2|MAP4K3|MARCH6|MON2|MORC3|MYO6|NAT13|NR2F6|PATL1|PCDH17|PNN|PTPRG|PURA|RPS6KB1|RSBN1|SENP6|SHOC2|SLAIN2|SMARCE1|SNRPB|STAG1|SUZ12|TANC1|TMEM55A|TRIM2|TRIM24|TUBA4A|UBE2N|UBN2|UBQLN2|USP…
microRNATargets	hsa-miR-618	67	4.56164	0	0.00384286	ACAA1|AGTPBP1|ALS2|ANKIB1|AP1G1|ARHGAP12|ARID5B|ASAP2|BCCIP|BNIP2|BTF3L4|C1GALT1|C2orf30|CAPZA2|CCDC88A|CEP110|CEP152|COL9A2|CUL4B|DAZL|DCTN6|DDIT3|EHBP1|EIF4A2|ERF|FAM135A|FNBP1L|GDI2|HECTD1|INPP4B|IREB2|KHDRBS1|KIAA0020|KLF9|KPNA4|LCOR|LPHN2|LRPPRC|MAPK1IP1L|MATR3|NDFIP1|NFAT5|OTUD4|PNPLA8|PPP2R5E|PURA|RBM25|RHOT1|ROD1|SACS|SERBP1|SFRS18|SHPRH|SLC30A7|SLMAP|SMARCE1|SPSB3|STAG1|STXBP3|TAX1BP1|TM…
microRNATargets	hsa-miR-323	66	2.70651	0.007	0.0333274	ABCB7|AFF4|ANKRD50|APPBP2|ARF5|ARFIP1|ARHGAP18|ASAP1|BNIP2|C14orf135|C14orf145|CEP350|CLPTM1|CNOT6|DHX36|EIF3J|ESCO1|FAM120A|FAM135A|FAM46A|FASTK|FBXL3|FEM1C|GTF2F2|HLTF|HMGB2|JMJD1C|JMY|KIAA1370|MDH1|METAP2|MIER3|MLLT10|MOBKL3|NARG1|PCDH17|PDE4D|PDS5B|PPA1|PPP1CB|PRMT3|RAI14|RANBP6|RBM25|RC3H2|REV3L|RIN2|RSBN1|SACS|SFRS2IP|SHPRH|SLMAP|SMARCAD1|SMARCE1|SMEK2|SNF8|SUZ12|TAX1BP1|TBCKL|TMEM135|USP47…
microRNATargets	hsa-miR-549	65	2.90444	0.007	0.0333274	AP3S1|ARHGAP18|ARID4A|ARL8B|C1orf122|C2orf30|CADM4|CALM1|CCM2|CD36|CEP135|CRBN|CRYZ|CSNK1G3|CUL2|CWF19L2|DPYD|DYNC1I2|FNBP1L|FNIP1|GDI2|IL13RA1|IWS1|JAK2|KIAA0430|KIAA1598|KLF9|LARP5|MAP3K2|MAPK6|MARCH6|MIER3|MTM1|MYO6|NAV3|NFAT5|PATL1|PDHX|PDS5B|PLXNA3|PPA1|PPP1CB|PPP2R2B|PRMT3|RAI14|RANBP2|RASA1|RBM16|RPRD1A|SACS|SDCCAG1|SESTD1|SGIP1|SHOC2|SHPRH|SLMAP|SLTM|SMARCE1|UBN2|USP24|VPS45|WAC|ZCCHC11|Z…
microRNATargets	hsa-miR-216a	64	2.98675	0.004	0.0219592	ACTR10|AMD1|ATAD2|ATP6V1A|BCAT1|BMPR2|CHMP5|DMXL2|DPY19L1|EPS15|ETF1|FANCG|FTSJD1|GOLGB1|GPBP1|H2AFJ|HDDC3|INPP4B|ITCH|JAK2|KIAA0240|KIAA1430|LPP|LYRM7|MARCH6|MATR3|MKLN1|MORC3|MTHFD2L|MYO9A|NAT13|NCKAP1|NIPBL|PDCD6IP|PLEKHH3|PNCK|PPA1|PRPF40A|PTP4A1|PURB|PWWP2A|RAB6A|RINL|RNF138|RP2|RP5-1000E10.4|RP5-1022P6.2|RSBN1|SMCHD1|STK38L|TBC1D15|TGFBR2|TMEM106B|TMEM135|TMEM55A|TMEM91|VAV3|VCPIP1|VPS35|ZE…
microRNATargets	hsa-miR-33	64	4.18253	0	0.00384286	ABCE1|AGTPBP1|AHCTF1|AP3M1|ARCN1|ARHGAP21|ASAP1|BNIP2|C1GALT1|CAND1|CAPRIN2|CCDC76|CHD1|CLPX|CPNE8|CSNK1G3|CUL2|CUL5|DNM1L|DOCK10|FAM120A|FAM91A1|FBXO30|FCHO2|FGL2|GDI2|HIPK3|HSF2|IGF2BP2|INPP4B|JMY|KIAA0020|KIAA1598|KIAA2026|LPHN2|LTV1|MATR3|MEF2C|MLLT10|NFXL1|NIN|OXR1|PCM1|PDE3B|PKN2|PTPRG|RAPGEF6|RBL2|RC3H2|RIN2|SATB2|SDAD1|SESTD1|SHOC2|SNRK|SUPT16H|TBC1D15|TTC37|VPS45|XRN1|ZCCHC11|ZEB2|ZHX1|Z…
microRNATargets	hsa-miR-545	64	2.59341	0.012	0.051648	ANKIB1|AP1S2|BRWD2|CAPZA2|CHD9|CPNE8|CUL2|DMTF1|EIF4A2|ESCO1|ESRRA|FBXO30|FOXN3|GOLGB1|GTDC1|HCFC2|HOOK3|INTS2|IREB2|ITGA1|KAT2B|KIAA0528|KIAA1012|KIAA1598|KIAA2026|KLHL5|KPNA4|LCOR|MAPK1IP1L|MAPK6|MON2|MYO6|NDFIP1|NPHP3|PDE3B|PKN2|POLR2B|RAI14|RB1|RBM16|RBM25|RBMS1|RIF1|RNF138|ROD1|RPS6KB1|SACS|SET|SGIP1|SNX2|TAOK1|TBC1D15|TBCKL|TMEM91|TPR|UHRF1BP1L|USP15|USP47|VCPIP1|ZCCHC6|ZEB1|ZFX|ZMYM2|ZNF654
microRNATargets	hsa-miR-570	61	2.11165	0.0415	0.122676	ACBD3|ACVR2A|AHI1|AK1|ANKRD12|AP1G1|ARID4B|ASAP1|C1GALT1|CAMSAP1L1|CAPZA2|CPEB2|CWF19L2|DAZL|EEA1|FAM120A|FAM62A|FAR1|GPATCH2|HIPK3|IBTK|KIAA0430|KIAA1598|KIF20B|LSS|MARCH6|METAP2|MIER1|MNS1|MYO6|NAP1L1|NIN|NUFIP2|ORC3L|OTUD4|PATL1|PDS5B|PIAS1|RAB3GAP2|RIN2|RP5-1000E10.4|RPAP3|RSBN1|RYBP|SATB2|SCYL2|SMARCAD1|SMC2|SNRK|SPG11|SRPK1|TAOK1|TROVE2|UBE2N|USP15|USP47|USP8|VEZT|WAPAL|ZHX1|ZNF800
microRNATargets	hsa-miR-802	61	2.7705	0.006	0.0293455	AGTPBP1|ARFGEF1|ARHGAP12|ARHGAP18|ARRDC3|ATF2|BBX|BIRC6|CAB39|CCNE2|CEP110|CPNE8|CSE1L|CSPP1|CXCR7|DNAJB14|DNAJC13|DYNLL2|EEA1|EIF4A2|ELL2|FBXL3|GAPVD1|GLT8D3|GNAI3|GNPAT|IBTK|INTS10|JMJD1C|KHDRBS1|KIAA0776|KIDINS220|KIF2A|KLHL5|KPNA4|MIER3|MLLT10|MOBKL3|MTM1|OSBPL8|PHF3|PTPN12|PTPN13|PTPRG|RANBP6|RB1CC1|RBM27|RC3H2|RIF1|SACS|SENP5|SERPINH1|SLC4A7|SMC2|SR140|TAX1BP1|TIMM8B|TLK1|USP8|UTP11L|ZNF462
microRNATargets	hsa-miR-643	60	4.12671	0	0.00384286	ACVR2A|AGPAT4|ALS2|API5|BIRC6|C5orf24|CAND1|CCNE2|CEP350|CUL2|CYR61|DMTF1|DNAJB14|ELF1|GDI2|GNPAT|GOLGB1|GTF2F2|HIPK3|IREB2|KIAA1598|KLHL5|KPNA4|LONP1|LPHN2|LTV1|MARCH6|MITF|MYO18A|MYO5A|NEK1|NIPBL|NOP58|NUP160|PAQR3|PHTF1|PIAS1|PPP1R12A|PPP2R2B|RANBP2|RB1|RC3H2|RHBDF1|ROD1|SESN1|SET|SMARCE1|SNF8|SSFA2|STAG1|STAG2|STAU2|TANC1|TAX1BP1|TCF12|TRAPPC5|UBE2Q2|UBQLN2|WAC|XPO4
microRNATargets	hsa-miR-30a-5p	59	2.87719	0.003	0.0173548	ABCE1|ALS2|ARCN1|ARID4B|ASAP2|BMI1|BNIP2|BTF3L4|C2orf30|CAND1|CCNE2|CHD1|CHD9|CNOT7|CPNE8|DAAM1|DAZL|DENND4C|DHX36|DNAJC13|DPYD|ELL2|GNPAT|GOLGA4|GPATCH2|HSPH1|KIAA1370|KLF9|MAP3K7|MIER3|MYCBP2|NEK1|NOL11|PATL1|PDS5A|PHTF2|RAI14|RCOR3|REV3L|RNF138|SERBP1|SFRS18|SHOC2|SLTM|SMARCE1|STAG2|TNPO1|UBE4A|UBN2|USP47|UTP11L|WAC|ZBTB34|ZCCHC11|ZDHHC17|ZFC3H1|ZFX|ZNF644|ZZZ3
microRNATargets	hsa-miR-302c*	56	3.01802	0.002	0.0122273	ACVR2A|AGTPBP1|ANKRD12|ANKRD28|ARID4B|ARID5B|ATP6V1A|BMI1|CEP135|CNOT7|CUL4B|DAAM1|DARS|DOCK11|ELL2|EPS15|FAM62A|FBXO28|FILIP1L|GARNL1|GNPAT|GOLPH3|GTF2F2|IL13RA1|KCTD3|KHDRBS1|KIF5B|LARP6|LCOR|MATR3|MITF|MLLT10|NEK1|NFAT5|NPHP3|PAPOLA|PHTF2|PKN2|PPP1CB|RB1CC1|ROD1|SESN1|SLTM|SSFA2|SUPT16H|TAOK1|TLK1|TPR|TRIM33|USO1|XPO4|ZEB1|ZEB2|ZMYM2|ZMYND19|ZNF644
microRNATargets	hsa-miR-409-3p	56	3.5096	0	0.00384286	AGTPBP1|AP1S2|AP3S1|ARRDC3|ATF2|CAB39|CAND1|CAPZA2|CATSPER2|COL9A2|CUL4B|DBN1|DENND4C|DNM1L|EIF2S3|FEM1C|GPBP1|HIPK3|HSD17B10|INPP4B|KIAA0240|KIAA0528|KLHL5|LRRK2|MAP1B|MAP4K3|MAPK1IP1L|MATR3|NCAM2|NFAT5|NPHP3|NUP160|OXR1|PCDH17|PDHX|PPA1|PPP1CB|PURA|RBM47|RSBN1L|SF3B1|SMARCE1|SMEK2|SPRED1|STAU2|SUPT16H|THOC1|TMEM91|TOP2A|TTC37|UBQLN2|USP38|VCAN|WAPAL|XPR1|ZZZ3
microRNATargets	hsa-miR-522	55	2.87448	0.006	0.0293455	ABCB7|ARFGEF1|ARID5B|BRP44|C14orf145|CAND1|CCDC88A|DAZL|DNAJB14|ENO2|EPS8|ESCO1|FBXL3|GAPVD1|GDI2|GOLPH3|HIPK3|HSPH1|IL13RA1|INPP4B|KIAA0240|LPAR1|LRRK2|MATR3|MYCBP2|NDFIP1|NIN|NPHP3|NUP88|OSBPL8|PCF11|PKN2|PRPF4B|RANBP2|RAPGEF6|RB1CC1|RDX|RPS6KA1|RSU1|SLMAP|SMARCAD1|SMARCE1|SMEK2|SNRK|SPRED1|SRPK1|STAG1|SUPT16H|TNK2|TRIP11|TROVE2|USP47|USP8|XPO4|ZFC3H1
microRNATargets	hsa-miR-302b*	52	3.28236	0.001	0.00689744	AP1S2|ARFIP1|ARHGAP12|C16orf72|CALM1|CAND1|CCDC6|CHD9|CRBN|CTDSPL2|CWF19L2|DYNC1LI2|FAM135A|FAR1|FIG4|IBTK|IGF2BP2|JMJD1C|KHDRBS1|KIAA0232|KIDINS220|KIF20B|KLHL5|LPHN2|MAP3K7|MATR3|NCKAP1|PDS5A|PKN2|PPP2R5E|PRPF4B|RAD50|RANBP2|RAPGEF6|RNF20|RSBN1|SATB2|SCYL2|SGIP1|SLMAP|SMARCAD1|SMARCE1|STAG2|TMF1|TPR|TUBA4A|USP15|USP47|ZBTB34|ZEB1|ZNF800|ZZZ3
microRNATargets	hsa-miR-30e-5p	52	4.48837	0	0.00384286	ARCN1|ARFIP1|ASAP2|BAZ2B|BIRC6|BMI1|CAND1|CCDC76|CCNE2|CNOT7|CPNE8|CUL2|DHX36|DOCK11|DPYD|ELL2|ETF1|GNPAT|GOLGA4|HECW2|HSPH1|INTS2|KIAA0776|KIAA1370|KLF9|KPNA4|MAP4K3|NEK1|NOL11|PAPOLA|PATL1|PDS5A|PHTF2|RAI14|RAPGEF6|RCOR3|REV3L|RNF138|SACS|SERBP1|SFRS18|SHOC2|SLMAP|SMARCE1|TANK|TBC1D15|TRIM2|UBE4A|UBN2|UBQLN2|ZFC3H1|ZFX
microRNATargets	hsa-miR-499	52	2.17938	0.0365	0.114169	ALS2|AP1S2|ARHGAP12|ARHGAP21|ARID2|BNIP2|BTBD6|C2orf30|C5orf24|CNOT7|CPNE8|DDX1|DENND4C|DMTF1|DNM1L|DPYD|EIF4A2|FBXL3|HECTD1|HECW2|HOOK3|KCTD3|KIDINS220|KPNA3|LCOR|LPHN2|MAP1B|MOBKL3|MON2|MYO6|MYST3|NEK1|NUP160|PDE3B|PPP1R12A|PSMG2|PURA|SECISBP2L|SMARCAD1|SMEK2|SNRK|SPRED1|SSFA2|TANC1|TAOK1|TBC1D15|TIMM8B|UBE2Q2|USP24|XPO4|XRN1|ZNF800
microRNATargets	hsa-miR-567	52	2.50721	0.0215	0.0746258	AGTPBP1|ALCAM|AMD1|ANKRD12|ATM|BCLAF1|BNIP2|BRP44|CATSPER2|CCDC88A|CHD9|CLPX|CPNE8|FAM175B|GCC2|GOLGB1|INO80D|KCTD3|KIDINS220|LRRK2|MLLT10|MOBKL3|NAV3|NOP58|NPHP3|PCM1|PHTF2|PIK3CG|PPP1CB|PPP1R12A|PPP2R5E|PRDM10|RAB6A|RAD50|RANBP2|RNMT|RPS6KA1|RSU1|SH3RF1|SMARCC1|SMARCE1|SMC3|SNRK|SUPT16H|TBCKL|TRIM24|USP34|ZBTB34|ZDHHC17|ZFX|ZNF654|ZSWIM6
microRNATargets	hsa-miR-580	52	2.30883	0.0225	0.0771019	ABCE1|ANKRD12|ANKRD50|AP3M1|APPBP2|ARID5B|ASAP1|C4orf41|CCNE2|CEP110|CHD9|CHMP5|CMAS|CTDSPL2|DAZL|DHX29|DICER1|DNPEP|EPS8|ESCO1|FAM175B|GLT8D3|HMBS|IL13RA1|ITCH|KIAA0528|KIAA1429|KIAA1598|KIF20B|KIF2A|LRPPRC|LRRK2|MAP2K4|MIER3|NEK1|OXR1|PCF11|PKN2|PNPLA8|PRMT3|RIN2|ROD1|SAP30L|SMARCC1|TANC1|TMEM55A|TSHZ2|TTC37|UHRF1BP1L|UTP11L|ZFP91|ZSWIM6
microRNATargets	hsa-miR-374a	50	2.11565	0.0435	0.125915	ACTR10|ANXA1|ATF2|BAZ1A|BXDC2|C16orf63|CASC4|CCDC76|CCPG1|CDC40|CEP192|CEP350|CHMP5|CTDSPL2|DCTN6|DDX60|DENND4C|FAM174A|FPR3|FYB|HSPH1|JMJD1C|KIAA1012|KIAA1107|KIAA2026|KIF20B|KTN1|LRMP|LTV1|MGAT4A|NFE2L2|NIPBL|OTUD4|PARP9|PELI1|PHTF1|PLDN|RAB10|RANBP6|RHBDF1|SENP6|SERF1B|SETD2|SRFBP1|TCF4|TMED5|WNT5A|ZCCHC9|ZMYM1|ZNF680
microRNATargets	hsa-miR-579	46	3.48158	0.0005	0.00384286	ABCB7|AP1S2|ARFIP1|ARHGAP21|CAPZA1|CCDC88A|CSNK1G3|CTDSPL2|CUL4B|DENND4C|DPP8|EIF2A|FAM135A|FAM46A|FBXL3|FBXO30|GNAI3|GOLGA5|GPBP1|HELQ|KIAA0528|KIAA0776|MIER1|MORC3|MTF1|NF1|NFXL1|NPHP3|OXR1|PJA2|PPP1R12A|RAPGEF6|RBMS1|RNF20|RNMT|SENP6|SFRS18|STAG2|TBK1|TCF12|VCAN|WAPAL|XPO1|ZEB1|ZFC3H1|ZMYM4
microRNATargets	hsa-miR-628	44	2.67724	0.0125	0.0525391	AP1G1|ARID5B|ATP6V1A|BMI1|COPB1|CUL4B|DAZL|DHX15|ENO2|ESCO1|FAM135A|FAR1|FBXO30|FCHO2|FXR2|GOLGA4|GPBP1|HECTD1|IBTK|KIAA0232|KIDINS220|KLHL5|MAP3K2|MARCH6|METAP2|MLLT10|NAT13|PCDH17|PDS5A|PPP1R12A|RANBP6|RASA1|RNGTT|RPS6KB1|RSBN1|SFRS2IP|SLAIN2|TAX1BP1|TPR|TRIM24|VPS35|VTA1|XPR1|ZMYM2
microRNATargets	hsa-miR-154*	42	2.31572	0.021	0.0733636	ABCE1|ARID2|BAT2D1|C4orf41|CAND1|CAPZA1|CKS2|CLPTM1|CMAS|CNOT7|DAAM1|ELL2|FIG4|FOXN3|FXR2|GAPVD1|GDI2|IWS1|MAPK1IP1L|MARCH6|MIER1|MLLT10|NDFIP1|PDE4D|PELI1|PHTF1|RANBP6|RBL2|SCYL2|SFRS2IP|SGIP1|SLMAP|SSFA2|STXBP3|TLK1|TROVE2|USP34|WAC|WAPAL|ZDHHC17|ZEB2|ZMYND19
microRNATargets	hsa-miR-202*	42	2.16706	0.033	0.106311	ABCE1|ACAA1|ANKRD12|APPBP2|BMI1|CAPZA2|CPNE8|CWF19L2|DNAJB14|ECT2|FAM46A|FNBP1L|IARS2|JAK2|KIAA0430|LPHN2|MAP3K2|MAPK6|MORC3|NARG1|NAV3|NEK1|NFXL1|NPHP3|PCM1|PDHX|PPP2R5C|RBM25|RPRD1A|SENP6|SMARCE1|SPG11|STAG2|TCF12|TROVE2|UHRF1BP1L|USP15|USP8|WAC|WDR26|ZMYND19|ZNF800
microRNATargets	hsa-miR-490-3p	40	2.89901	0.0025	0.0147802	AHCTF1|ARF5|ARFGAP1|C3orf64|C6orf204|CD63|CHMP1A|CNR1|CTTNBP2NL|DOCK10|ELL2|FKBP4|GABPA|GAPVD1|GNAI3|GNB2|GOLPH3L|GTDC1|HES6|INHBE|IRAK1|KIAA1370|KPNA4|LZTS2|MYCBP2|NRIP1|PAPOLA|PCDH17|PRKAA1|PROSC|PTPN12|QSOX1|REXO1|RICS|RSAD2|STAG2|USP37|YPEL2|ZDHHC24|ZFHX3
microRNATargets	hsa-miR-508	39	2.20178	0.032	0.103711	BMI1|CAPRIN2|CAPZA1|CEP110|CNOT7|CSNK1G3|CTDSPL2|CUL2|DMXL2|DNAJC13|DNPEP|EIF3J|EPS15|FAM46A|FASTK|FERMT2|KIAA1598|MOBKL3|MPHOSPH9|NARG1|NEK1|PLEKHH3|RARS|RB1|REV3L|RNF38|ROD1|RSBN1|SENP6|SLAIN2|TMEM53|TMTC1|TNPO1|USP34|VPS54|ZEB1|ZEB2|ZFX|ZHX1
microRNATargets	hsa-miR-590	39	3.82543	0	0.00384286	ACAA1|ANXA1|ARFIP1|ARID4A|BNIP2|BTF3L4|C14orf135|C5orf41|CNOT6|CSE1L|DAAM1|DNAJB14|DPYD|DYNC1I2|EIF4A2|FAM45A|FEM1C|GPATCH2|HOOK3|HSPH1|ITGA1|KLF9|MAP3K2|MON2|MYO5A|NAT13|NFAT5|RPS6KA1|SESTD1|SET|SHPRH|SMARCE1|SPIRE1|SR140|SSFA2|TAX1BP1|USO1|VTA1|ZSWIM6
microRNATargets	hsa-miR-561	38	2.55366	0.0145	0.0569416	ABCB7|ACBD3|ARHGAP21|C14orf135|CALM1|CAPZA1|CDC16|CSE1L|CUL2|HSPH1|IGF2BP2|IWS1|KCTD3|KLHL5|KPNA4|LCOR|MAP1B|MAP3K2|MAP3K7|MLLT10|NF1|NFXL1|PHF20L1|PIK3CG|RAB3GAP2|RANBP2|SENP6|SERBP1|SETD2|SMC2|STAG2|STAU2|TOP2A|UBA6|USO1|WDR75|ZEB1|ZZZ3
microRNATargets	hsa-miR-875-5p	37	2.09655	0.0415	0.122676	APPBP2|ARL13B|C2orf43|C3orf63|CCDC55|CKAP2|DIAPH2|FNDC3B|GCA|HLA-G|HLTF|KIF20B|LIN7C|MAP3K2|MAP3K7|NMD3|OTUD4|PDE4D|PTPN12|PWWP2A|RAB18|RP5-1022P6.2|SAP30L|SATB2|SCYL2|SLC4A7|SRGN|SSFA2|STAG2|SUPT16H|SYT4|TBL1XR1|TDRD1|TMEM208|TTC3|ZFHX3|ZSWIM6
microRNATargets	hsa-miR-651	35	2.62385	0.0095	0.0429496	ABCB7|AK1|AP1G1|BBX|C14orf135|DAAM1|DAZL|DNAJC13|FAM46A|HSPH1|IGF2BP2|ITGA1|JAK2|KAT2B|KIF2A|KLHL5|MAP2K4|MAPK6|MOBKL3|MYO6|NOC3L|NPHP3|PTPN12|RAB3GAP2|RAD50|RAI14|RBL2|RBM25|RSBN1|SLMAP|SMARCC1|STAG1|TMEM53|TMEM55B|ZNF800
microRNATargets	hsa-miR-219	31	1.97077	0.0475	0.133796	ARID4A|CADM4|CALM1|CSE1L|DCTN3|DENND4C|DNPEP|FAM135A|FAM160A2|GARNL1|GNPAT|KIAA0528|KIF2A|KPNA4|LARP5|LCOR|MLLT10|MYO18A|PLXNA3|RBMS1|RIN2|SCYL2|SLMAP|STK4|TMEM135|USP15|UTP11L|VTA1|ZDHHC17|ZHX1|ZNF644
microRNATargets	hsa-miR-568	31	4.1759	0	0.00384286	BTF3L4|CDC16|DENND4C|DNAJC13|FAM38A|GLT8D3|IBTK|IFT52|IWS1|JAK2|KIAA0776|KIAA2026|KIF2A|KPNA4|MYCBP2|NIPBL|NPHP3|PCF11|PSMA3|RAD50|RANBP2|RPRD1A|SLITRK4|SMEK2|SNX2|TANC1|TAOK1|ZFX|ZHX1|ZMYM2|ZSWIM6
microRNATargets	hsa-miR-577	30	3.08327	0.002	0.0122273	AIP|ALS2|BAZ2B|BMI1|C2orf30|CCNE2|CHMP5|CYR61|DAZL|EPS8|FEM1C|IBTK|ITGA1|KIAA0528|KIAA1598|MAP2K4|MAPK6|NEK1|PCM1|PPP1CB|PRMT3|RANBP6|RB1|RC3H2|SERBP1|SNRPB|STAG2|TMTC1|USP8|ZMYM2
microRNATargets	hsa-miR-380-3p	29	2.51506	0.012	0.051648	AGTPBP1|ATP6V1A|BAZ2B|C14orf145|C1orf122|CAND1|CHD9|CUL5|DAZL|ESCO1|FNDC3A|HSF2|JAK2|KIAA0196|KIF20B|KIF5B|LRRK2|MAP4K3|MYCBP2|NEK1|PAFAH1B1|PTPN12|RC3H2|SHOC2|SMARCAD1|SNF8|WASL|ZDHHC17|ZNF800
microRNATargets	hsa-miR-559	29	2.3664	0.014	0.056209	ABCB7|ACBD3|BAX|BMI1|CTDSPL2|FAM135A|GNAI3|GOLGA5|KIF5B|KLHL36|LCOR|MAPK1IP1L|MIER1|PDE3B|PKN2|PNPLA8|PSMG2|PTAR1|PTPRG|PUM2|RAB3GAP2|RB1CC1|RHOT1|RNF138|SHPRH|USP34|ZBTB20|ZFX|ZSWIM6
microRNATargets	hsa-miR-655	29	2.12717	0.038	0.116365	ABCE1|ARFGEF1|ARFIP1|BAT2D1|CAND1|CDC16|CPEB2|CPNE8|IREB2|LTV1|MGAT4A|NARG1|NFXL1|PDHX|RBM26|RHOT1|SCYL2|SENP6|SESN1|SESTD1|SFRS18|SMARCAD1|TANC1|TCF4|TNPO1|TRIP11|USO1|VPS54|ZFR
microRNATargets	hsa-miR-569	24	2.03277	0.04	0.120223	ACBD3|AGTPBP1|APPBP2|CNOT7|EHBP1|EPS8|FBXO30|FGL2|JAK2|KIF2A|NOC3L|PTPN12|RBL2|RNF20|SAP30L|SHPRH|SLITRK4|SMC2|TAOK1|TBC1D15|UBE2W|VPS45|XPO1|ZFX
microRNATargets	hsa-miR-374	21	4.16907	0.0005	0.00384286	ABCE1|ASAP2|BAZ1A|CAPZA1|FBXL3|FEM1C|KIAA1598|KTN1|LPAR1|LPHN2|MAPK1IP1L|MGAT4A|MIER1|NCAM2|OXR1|PELI1|RAB10|RBM26|TRIM2|ZCCHC11|ZEB2
Molecular Function	zinc ion binding(GO:0008270)	184	3.65374	0	0.379033	ACAP2|ADAP1|AGAP10|AGTPBP1|ANAPC11|ANKIB1|ARFGAP1|ARFGAP2|ARID2|ASAP1|ASAP2|ATF2|BAZ1A|BAZ2B|BIRC2|BMI1|C1orf25|CHMP1A|CHORDC1|CHURC1|CPD|CPSF4|CRYZ|CXXC1|DEF8|DNLZ|DNPEP|DTX2|DUS3L|EEA1|ESRRA|FBXO30|G2E3|HELZ|HIVEP1|HLTF|IFIH1|KLF9|LANCL1|LIMA1|LPP|MAP3K1|MARCH1|MARCH6|MATR3|MBNL1|MIB1|MIB2|MLLT10|MMP1|MMP14|MORC3|MT1A|MT1E|MT1X|MT2A|MTF1|MTR|MYCBP2|MYST3|NFXL1|NR2F6|PCGF5|PHF20L1|PHF3|PIAS1|PJA…
Molecular Function	DNA binding(GO:0003677)	157	2.64864	0.0185	1	AHCTF1|ARID2|ARID4A|ARID4B|ARID5B|ASXL2|ATM|BAZ2B|BBX|BCLAF1|C14orf106|CDC5L|CDT1|CEBPZ|CHD1|CHD9|DDIT3|DDX1|DDX3X|DMTF1|EEF1D|ESRRA|GABPA|GPBP1|GTF2F2|H2AFJ|HES4|HES6|HIST2H2AA4|HIST2H2AB|HIST2H2AC|HIST2H4B|HIST3H2A|HIVEP1|HLTF|HMGB2|IFIH1|IRF1|IRF7|IWS1|KHDRBS1|KLF9|LCOR|LYL1|MBD3|MEF2C|MIER1|MIER3|MITF|MLLT10|MTF1|MXD1|MYO18A|MYST3|NAT14|NFAT5|NFE2L2|NR2F6|NUPR1|PARP4|PDS5B|PHTF1|PHTF2|PIAS1|P…
Molecular Function	ATP binding(GO:0005524)	152	2.30061	0.0375	1	AACS|AASDH|ABCA11P|ABCA13|ABCB7|ABCE1|ACTR2|ACVR2A|ADCK2|ADCY6|AK1|AK3|ASCC3|ATAD2|ATM|ATP11B|ATP6V1A|ATP8B4|BBS10|BMP2K|BMPR2|CARS2|CCT2|CDC2L6|CDC34|CDK6|CHD1|CHD9|CLPX|CSNK1G3|DAPK3|DARS|DDX1|DDX18|DDX21|DDX28|DDX3X|DDX60|DDX60L|DHX15|DHX29|DHX36|DICER1|DYNC1LI2|EIF2AK2|EIF4A2|EPRS|FASTK|FKBP4|GMPS|GTF2F2|HELQ|HELZ|HIPK3|HLTF|HSP90AA2|HSPH1|IARS2|ICK|IFIH1|IRAK1|ITM2C|ITPKA|JAK2|KIAA0232|KIF20…
Molecular Function	RNA binding(GO:0003723)	64	2.72751	0.006	1	C1orf25|CAPRIN2|CDC5L|CNOT6|CNOT7|CPEB2|CPSF2|CPSF3|CPSF4|DAZL|DCP2|DDX18|DDX28|DDX3X|DDX60L|DIS3|DNAJC17|ETF1|FAM120A|FXR2|IFIT2|IREB2|ISG20|KHDRBS1|KIAA0020|KIAA0430|KRR1|LARP5|LARP6|LOC100130932|LRPPRC|LSM6|MATR3|MBNL1|NUFIP2|PAPOLA|PATL1|PUM2|PUS7|RBM16|RBM26|RBM27|RBM47|RBMS1|RNMT|ROD1|RPL24|RPLP0|RRP7A|SFRS6|SLTM|SR140|THOC1|THOC4|THOC6|THUMPD1|TROVE2|TTC14|U2AF2|UHMK1|XPO1|XRN1|ZCRB1|ZFR
Molecular Function	ubiquitin-protein ligase activity(GO:0004842)	41	3.805	0.001	0.631722	ANAPC11|ANAPC4|BIRC2|BIRC6|CDC34|DTL|FBXL15|FBXL3|FBXO30|G2E3|HECTD1|HECW2|HERC6|IRAK1|ITCH|KLHDC5|MALT1|MARCH1|MARCH6|MIB1|MIB2|MYCBP2|PELI1|PJA2|RCHY1|RNF13|RNF160|RNF20|RNF5|STUB1|TRIM11|TRIM2|TRIM24|TRIM33|TSPAN17|TTC3|UBE2J1|UBE2N|UBE2Q2|UBE2W|ZFP91
Molecular Function	protein kinase activity(GO:0004672)	31	2.92583	0.0035	1	CSNK1G3|EIF2AK2|FASTKD2|HIPK3|IRAK1|JAK2|LRRK2|MAP2K4|MAP3K1|MAP3K2|MAP3K7|MAP4K3|NEK1|PDK4|PIK3CG|PKN2|POLR2B|POLR2F|PRKAA1|PRKCA|PRPF4B|ROCK1|RPS6KB1|SCYL2|SMG1|SRPK1|STK25|TAOK1|TBCKL|TBK1|TRIM24
Molecular Function	GTPase activator activity(GO:0005096)	23	3.615	0.0005	0.379033	ARFGAP1|ARHGAP12|ARHGAP18|ARHGAP21|ARHGDIB|ARHGEF6|BNIP2|CHM|ECT2|GAPVD1|GARNL1|HMHA1|IQGAP1|LRRK2|MYO9A|RAB3GAP2|RABEP1|RAP1GDS1|RICS|RIN2|RINL|RP2|VAV3
Molecular Function	ATP-dependent helicase activity(GO:0008026)	12	2.77628	0.008	1	DDX1|DDX28|DDX60|DDX60L|DHX15|DHX29|DHX36|DICER1|EIF4A2|GTF2F2|HELQ|POLQ
Molecular Function	GTPase binding(GO:0051020)	5	4.03405	0.0025	1	BNIP3|GNB2|GOLGA4|RASA1|SH3GL1
Molecular Function	Hsp70 protein binding(GO:0030544)	5	2.69579	0.013	1	DNAJB2|MVD|SACS|ST13|STUB1
Molecular Function	N-acetyltransferase activity(GO:0008080)	5	3.62043	0.002	0.947583	NARG1|NAT13|NAT14|NAT9|SMARCE1
Molecular Function	3'-5'-exoribonuclease activity(GO:0000175)	4	2.35505	0.034	1	CNOT7|DIS3|EXOSC4|ISG20
Molecular Function	phosphatase regulator activity(GO:0019208)	4	4.61527	0.0005	0.379033	BMP2K|PPP1R12A|SBF2|ZEB2
PathwayCommons	Gene Expression	36	3.50432	0.0035	0.575944	CARS2|CDC40|COBRA1|CPSF2|CPSF3|DARS|EEF1D|EIF2S3|EIF3H|EIF3J|EIF4A2|EPRS|ETF1|GTF2F2|IARS2|MED31|NUP107|NUP160|NUP88|PAPOLA|PCF11|POLR2B|PPA1|RANBP2|RARS|RNGTT|RNMT|RPL35|RPLP0|RPS21|SF3B1|SNRPB|SUPT16H|THOC4|TPR|U2AF2
PathwayCommons	Mitotic M-M/G1 phases	29	2.37267	0.0335	1	AHCTF1|ANAPC11|ANAPC4|B9D2|CCDC99|CDC16|CDT1|CEP135|CEP152|CEP192|CEP290|DCTN3|DYNC1I2|KIF2A|KNTC1|NUP107|NUP160|PAFAH1B1|PCM1|PSMA3|RANBP2|SMC3|SSNA1|STAG1|STAG2|TAOK1|TUBA4A|XPO1|ZWILCH
PathwayCommons	M Phase	27	3.97443	0	0.1481	AHCTF1|ANAPC11|ANAPC4|B9D2|CCDC99|CDC16|CEP135|CEP152|CEP192|CEP290|DCTN3|DYNC1I2|KIF2A|KNTC1|NUP107|NUP160|PAFAH1B1|PCM1|RANBP2|SMC3|SSNA1|STAG1|STAG2|TAOK1|TUBA4A|XPO1|ZWILCH
PathwayCommons	Formation and Maturation of mRNA Transcript	20	2.62754	0.0215	0.958294	CDC40|COBRA1|CPSF2|CPSF3|GTF2F2|NUP107|NUP160|NUP88|PAPOLA|PCF11|POLR2B|RANBP2|RNGTT|RNMT|SF3B1|SNRPB|SUPT16H|THOC4|TPR|U2AF2
PathwayCommons	Androgen-mediated signaling	18	2.16495	0.043	1	APPBP2|CDK6|FKBP4|HRAS|KAT2B|MAP2K4|NCOA4|NRIP1|PIAS1|RCHY1|REL|SMARCC1|SMARCE1|TCF4|TMF1|TRIM24|VAV3|XRCC5
PathwayCommons	Mitotic Prometaphase	18	4.20281	0	0.1481	AHCTF1|ANAPC11|ANAPC4|B9D2|CCDC99|CDC16|KIF2A|KNTC1|NUP107|NUP160|PAFAH1B1|RANBP2|SMC3|STAG1|STAG2|TAOK1|XPO1|ZWILCH
PathwayCommons	mRNA Processing	18	2.95325	0.0095	0.774159	CDC40|CPSF2|CPSF3|GTF2F2|NUP107|NUP160|NUP88|PAPOLA|PCF11|POLR2B|RANBP2|RNGTT|RNMT|SF3B1|SNRPB|THOC4|TPR|U2AF2
PathwayCommons	Regulation of Androgen receptor activity	17	2.26667	0.035	1	APPBP2|CDK6|FKBP4|KAT2B|MAP2K4|NCOA4|NRIP1|PIAS1|RCHY1|REL|SMARCC1|SMARCE1|TCF4|TMF1|TRIM24|VAV3|XRCC5
PathwayCommons	Processing of Capped Intron-Containing Pre-mRNA	16	2.82329	0.013	0.82936	CDC40|CPSF2|CPSF3|GTF2F2|NUP107|NUP160|NUP88|PAPOLA|PCF11|POLR2B|RANBP2|SF3B1|SNRPB|THOC4|TPR|U2AF2
PathwayCommons	RNA Polymerase II Transcription	14	3.13356	0.005	0.673182	CDC40|COBRA1|CPSF2|CPSF3|GTF2F2|PAPOLA|PCF11|POLR2B|RNGTT|RNMT|SNRPB|SUPT16H|THOC4|U2AF2
PathwayCommons	Membrane Trafficking	13	2.89406	0.014	0.82936	AP1G1|ARCN1|ARFGAP1|CHMP5|CHMP6|COPB1|PLDN|PREB|SNF8|VAMP7|VPS37D|VPS4B|VTA1
PathwayCommons	Influenza Infection	13	2.98991	0.0055	0.678792	CPSF4|EIF2AK2|GTF2F2|NUP107|NUP160|NUP88|POLR2B|RANBP2|RPL35|RPLP0|RPS21|TPR|XPO1
PathwayCommons	KitReceptor	13	2.98991	0.0105	0.774159	HRAS|JAK2|KHDRBS1|KITLG|LYN|MATK|PIK3CG|PRKCA|PTPN11|RASA1|RPS6KA1|SPRED1|STAT1
PathwayCommons	Interferon Signaling	12	2.64518	0.0175	0.8886	APBB1IP|IFIT2|IFNAR1|IFNGR1|ISG15|ISG20|JAK2|MT2A|PIAS1|PTPN11|SP100|XAF1
PathwayCommons	Late Phase of HIV Life Cycle	12	2.11936	0.047	1	COBRA1|GTF2F2|NUP107|NUP160|NUP88|POLR2B|RANBP2|RNGTT|RNMT|SUPT16H|TPR|XPO1
PathwayCommons	Influenza Life Cycle	11	2.38592	0.0275	1	GTF2F2|NUP107|NUP160|NUP88|POLR2B|RANBP2|RPL35|RPLP0|RPS21|TPR|XPO1
PathwayCommons	Signaling events mediated by Stem cell factor receptor (c-Kit)	11	2.11366	0.044	1	HRAS|JAK2|KITLG|LYN|MATK|MITF|PTPN11|RPS6KB1|SH2B3|SPRED1|STAT1
PathwayCommons	Transport of Mature Transcript to Cytoplasm	10	3.67094	0.0025	0.462813	CDC40|CPSF2|CPSF3|NUP107|NUP160|NUP88|RANBP2|THOC4|TPR|U2AF2
PathwayCommons	Cleavage of Growing Transcript in the Termination Region	8	4.31454	0.0005	0.1481	CDC40|CPSF2|CPSF3|PAPOLA|PCF11|SNRPB|THOC4|U2AF2
PathwayCommons	Post-Elongation Processing of the Transcript	8	4.31454	0.0005	0.1481	CDC40|CPSF2|CPSF3|PAPOLA|PCF11|SNRPB|THOC4|U2AF2
PathwayCommons	RIG-I/MDA5 mediated induction of IFN-alpha/beta pathways	8	2.66102	0.02	0.955484	FADD|IFIH1|IRF7|ISG15|ITCH|MAP3K1|TANK|TAX1BP1
PathwayCommons	RNA Polymerase II Transcription Termination	8	4.31454	0.0005	0.1481	CDC40|CPSF2|CPSF3|PAPOLA|PCF11|SNRPB|THOC4|U2AF2
PathwayCommons	Transport of Mature mRNA derived from an Intron-Containing Transcript	8	2.95362	0.015	0.846286	CDC40|NUP107|NUP160|NUP88|RANBP2|THOC4|TPR|U2AF2
PathwayCommons	Transport of Mature mRNA Derived from an Intronless Transcript	8	3.45931	0.005	0.673182	CPSF2|CPSF3|NUP107|NUP160|NUP88|RANBP2|THOC4|TPR
PathwayCommons	Transport of Mature mRNAs Derived from Intronless Transcripts	8	3.28044	0.006	0.683538	CPSF2|CPSF3|NUP107|NUP160|NUP88|RANBP2|THOC4|TPR
PathwayCommons	mRNA 3'-end processing	7	4.06802	0.002	0.423143	CDC40|CPSF2|CPSF3|PAPOLA|PCF11|THOC4|U2AF2
PathwayCommons	Post-Elongation Processing of Intron-Containing pre-mRNA	7	4.06802	0.002	0.423143	CDC40|CPSF2|CPSF3|PAPOLA|PCF11|THOC4|U2AF2
PathwayCommons	Endosomal Sorting Complex Required For Transport (ESCRT)	6	3.27548	0.0085	0.7405	CHMP5|CHMP6|SNF8|VPS37D|VPS4B|VTA1
PathwayCommons	Export of Viral Ribonucleoproteins from Nucleus	6	2.8384	0.016	0.846286	NUP107|NUP160|NUP88|RANBP2|TPR|XPO1
PathwayCommons	Interactions of Rev with host cellular proteins	6	2.6461	0.022	0.958294	NUP107|NUP160|NUP88|RANBP2|TPR|XPO1
PathwayCommons	Mitotic Metaphase/Anaphase Transition	6	3.0472	0.0075	0.694219	ANAPC11|ANAPC4|CDC16|SMC3|STAG1|STAG2
PathwayCommons	NEP/NS2 Interacts with the Cellular Export Machinery	6	2.8384	0.016	0.846286	NUP107|NUP160|NUP88|RANBP2|TPR|XPO1
PathwayCommons	Rev-mediated nuclear export of HIV-1 RNA	6	2.6461	0.022	0.958294	NUP107|NUP160|NUP88|RANBP2|TPR|XPO1
PathwayCommons	Transport of the SLBP Dependant Mature mRNA	6	2.30203	0.038	1	NUP107|NUP160|NUP88|RANBP2|THOC4|TPR
PathwayCommons	Transport of the SLBP independent Mature mRNA	6	2.46795	0.0285	1	NUP107|NUP160|NUP88|RANBP2|THOC4|TPR
PathwayCommons	Interferon gamma signaling	5	2.94568	0.0115	0.774159	IFNGR1|JAK2|MT2A|PIAS1|SP100
PathwayCommons	Destabilization of mRNA by Butyrate Response Factor 1 (BRF1)	5	2.28336	0.0475	1	DCP2|DIS3|EXOSC4|TNPO1|XRN1
PathwayCommons	Destabilization of mRNA by Tristetraprolin (TTP)	5	2.94568	0.011	0.774159	DCP2|DIS3|EXOSC4|TNPO1|XRN1
PathwayCommons	Interactions of Vpr with host cellular proteins	5	2.28336	0.041	1	NUP107|NUP160|NUP88|RANBP2|TPR
PathwayCommons	Nuclear import of Rev protein	5	2.28336	0.041	1	NUP107|NUP160|NUP88|RANBP2|TPR
PathwayCommons	Post-Elongation Processing of Intronless pre-mRNA	5	3.52881	0.0075	0.694219	CPSF2|CPSF3|PAPOLA|PCF11|SNRPB
PathwayCommons	Processing of Capped Intronless Pre-mRNA	5	3.52881	0.0075	0.694219	CPSF2|CPSF3|PAPOLA|PCF11|SNRPB
PathwayCommons	Regulation of Glucokinase by Glucokinase Regulatory Protein	5	2.28336	0.041	1	NUP107|NUP160|NUP88|RANBP2|TPR
PathwayCommons	Transport of Ribonucleoproteins into the Host Nucleus	5	2.28336	0.041	1	NUP107|NUP160|NUP88|RANBP2|TPR
PathwayCommons	Vpr-mediated nuclear import of PICs	5	2.28336	0.041	1	NUP107|NUP160|NUP88|RANBP2|TPR
PathwayCommons	Processing of Intronless Pre-mRNAs	4	3.23088	0.0135	0.82936	CPSF2|CPSF3|PAPOLA|PCF11
PathwayCommons	Synthesis and interconversion of nucleotide di- and triphosphates	4	2.57698	0.0335	1	AK1|GLRX|RRM2B|TXNRD1
PathwayCommons	TRAF6 mediated induction of TAK1 complex	3	2.49134	0.0445	1	LY96|MAP3K7|TLR4
PathwayCommons	TRAF6 mediated IRF7 activation in TLR7/8 or 9 signaling	3	2.49134	0.0485	1	IRAK1|IRF7|UBE2N
PathwayCommons	Regulation of IFNG signaling	3	2.49134	0.043	1	IFNGR1|JAK2|PIAS1
PathwayCommons	Growth hormone receptor signaling	3	2.49134	0.041	1	GHR|JAK2|LYN
PathwayCommons	Nephrin interactions	3	3.45991	0.0105	0.774159	CD2AP|IQGAP1|WASL
PathwayCommons	Response to elevated platelet cytosolic Ca2+	3	2.49134	0.041	1	GAS6|PICK1|STXBP3
TFTargets	Foxp3(Source:Marson-Amadeus)	107	2.41155	0.044	0.895563	AASDHPPT|ABHD8|AGGF1|ANAPC11|ANGPTL4|APBB1IP|ARHGAP12|ARHGDIB|ARHGEF6|ARID5B|ATM|BNIP2|C1GALT1|CAB39|CATSPER2|CBX7|CDC2L6|CDC40|CHD1|CNOT2|CPSF2|CTDSPL2|DNAJB14|DTL|EEA1|EPM2AIP1|ETF1|EVI2B|FAM107B|FAM135A|FAM160A2|FGL2|FRMD8|FYB|GLO1|GOLPH3|GOLPH3L|HIST1H4C|HIST2H2AC|HIST2H4A|HIST2H4B|HOOK3|HSD17B10|HSPH1|ICK|JAK2|KAT2B|KCNN4|KIF5B|KPNA3|LRMP|LRRC58|MAP3K1|MAPK6|MARCH6|MBNL1|MIER1|MRPS28|NAT9|NC…
TFTargets	HNF4a(Source:Odom-Amadeus)	83	2.34347	0.0435	0.895563	ALKBH7|ALS2|AP3M1|ARFGAP1|ATF2|ATP5C1|AZI2|BIRC6|BMP2K|C14orf106|C6orf108|CCDC45|CCDC76|CEP290|CLPTM1|CLPX|CNOT2|COMMD5|CUL2|DDX18|DDX28|FAM158A|FAM62A|FBXL15|FEM1C|GBE1|GNB1L|GOLT1B|HOOK3|HPS6|IFI27L2|LSMD1|MAP3K7|METAP2|MRPL48|NDFIP1|NOC3L|NTHL1|NUDT2|ORC3L|PARP4|PARP9|PDK4|PICK1|PJA2|PKN2|PTPRE|PTPRG|RAB10|RAPGEF6|RASA1|RMI1|ROCK1|RPAP3|SAP30L|SERBP1|SH3BGRL2|SLC35A5|SLC38A10|SMARCE1|SMC2|SMC3…
TFTargets	Nrf1(Source:Cam-Amadeus)	74	2.39206	0.04	0.895563	AP1S1|ARID4A|ARL1|ASNSD1|ATG3|ATM|BNIP3L|C1orf25|CBR4|CDC5L|CHMP5|CHORDC1|CKS2|CTDSPL2|DMXL2|FADD|FIG4|GOLGA4|HELQ|HSDL2|IFNAR1|ILVBL|KHDRBS1|KIAA0196|KRR1|LAGE3|LONP1|LZTFL1|MAN1B1|MVD|NAGK|NAT13|NKTR|NUP107|OGFR|PAPOLA|PDRG1|PEX16|PGBD3|PINK1|POLR2F|PRDX5|PSMA3|PTPN13|QPCTL|RAB18|RAB3GAP2|RAD50|RASSF1|RB1CC1|RBAK|RBL2|REV3L|RIPK2|RNGTT|RPS21|RPS6KB1|RSBN1|SERTAD1|SMARCA5|SRPK1|STXBP3|SURF1|THOC…
TFTargets	ETS1(Source:Hollenhorst-Amadeus)	60	2.86012	0.008	0.7728	ARID2|ASXL2|BNIP2|BXDC2|C2orf30|CAND1|CARD8|CDC2L6|CDC40|CLDND1|CMAS|DAAM1|DHX36|DYNC1I2|ETF1|GCC2|GOLGB1|HMBS|IFT20|KLHL24|LMAN2|LTV1|MON2|MRPL53|MRPL54|MTR|MUDENG|NFXL1|NOSIP|OPA1|ORMDL3|PCM1|PPPDE1|RANBP6|RNF160|SESN1|SLC30A9|SMEK2|SNRPB|SPTY2D1|TANK|THOC1|TMED5|TMX3|TRAK2|TRPV2|TSSC4|UBE4A|UFM1|USP8|UTP11L|VAMP7|VCPIP1|WDR75|WNK1|XRN1|ZNF12|ZNF480|ZNF529|ZNF84
TFTargets	HIF1A_HUMAN(Source:HIF1A_Xia-PAZAR)	31	3.06805	0.002	0.322	ADPRHL2|AGGF1|BNIP3L|CHCHD6|DARS|DNAJB2|FAM174A|FASTKD2|FNIP1|GBE1|KIAA1715|MDH1|NCOA7|NOP58|PCMTD1|PDE4D|PJA2|PNPLA8|RASSF1|RHOBTB3|RLF|RSBN1|SFRS18|SMC2|SMEK2|TPR|TRIT1|UBA6|USO1|VPS45|WDR36
TFTargets	RUNX1_HUMAN(Source:RUNX1_Hollenhorst-PAZAR)	23	2.39308	0.0195	0.895563	AGTRAP|AHI1|ANXA1|API5|ARHGEF6|CCBE1|CDC16|CDK6|CEP110|DGCR6|FCHO2|GPR175|ITGA1|LZTFL1|MARCH1|NEK7|NOSIP|OSBPL3|PDE3B|PRKCA|RCBTB2|SEC23IP|TBPL1
TFTargets	HCC-G1S(Source:Whitfield-Amadeus)	20	1.99468	0.0445	0.895563	ADCY6|BMI1|CALM1|CCDC14|CPNE8|DMTF1|HSF2|MED31|MITF|MYCBP2|PNN|PRPS2|RHOBTB3|RP5-1022P6.2|SEC62|SLC25A36|TIPIN|TTC14|UBL3|ZMYND19
TFTargets	FOXA2_MOUSE(Source:Foxa2_Robertson-PAZAR)	11	2.21616	0.03	0.895563	ECT2|EIF2A|FNDC3B|MBNL1|MRPS28|NARG1|PAG1|RNF13|SEC62|TBL1XR1|TTC14
TFTargets	CDX2_MOUSE(Source:Cdx2_Nishiyama-PAZAR)	5	2.16366	0.035	0.895563	ARFGEF1|CSPP1|PCMTD1|RB1CC1|VCPIP1
WikiPathways	mRNA processing:WP411	18	2.67369	0.032	0.983527	CDC40|CPSF2|CPSF3|CPSF4|DDX1|DHX15|DICER1|PAPOLA|PRMT1|PRPF40A|PRPF4B|RNGTT|RNMT|SF3B1|SFRS6|SNRPB|SRPK1|U2AF2
WikiPathways	Kit Receptor Signaling Pathway:WP304	13	2.48313	0.0405	0.983527	HRAS|JAK2|KITLG|MATK|MITF|PIK3CG|PRKCA|PTPN11|RASA1|RPS6KA1|SOCS4|SPRED1|STAT1
WikiPathways	Type II interferon signaling (IFNG):WP619	11	3.04531	0.0145	0.983527	EIF2AK2|GBP1|HIST2H4A|IFIT2|IFNGR1|IRF1|IRF8|ISG15|JAK2|PTPN11|STAT1
WikiPathways	G13 Signaling Pathway:WP524	10	3.22615	0.009	0.983527	ARHGDIB|CALM1|GNA13|IQGAP1|PPP1CB|ROCK1|RPS6KB1|SH3RF1|TNK2|WASL

## Sheet: W24_Vs_R24
Biological category	Gene-Set Name	Differential	Z Score	p Value	q Value	Gene Symbols
PathwayCommons	mTOR signaling pathway	16	2.74513	0.031	0.959907	CLTC|CSF2|DDIT3|DUSP5|GDF15|HMOX1|HTT|IL23A|IL6|MAP3K8|MMP1|MT2A|PELP1|RASSF1|SMARCC1|ZMIZ1
Diseases	Tuberculosis, Pulmonary(CTD:0006578)	3	3.87598	0.009	0.654143	CXCL2|IL1A|IL6
PathwayCommons	GMCSF-mediated signaling events	16	2.71839	0.032	0.959907	CLTC|CSF2|DDIT3|DUSP5|GDF15|HMOX1|HTT|IL23A|IL6|MAP3K8|MMP1|MT2A|PELP1|RASSF1|SMARCC1|ZMIZ1
PathwayCommons	IFN-gamma pathway	16	2.71306	0.0325	0.959907	CLTC|CSF2|DDIT3|DUSP5|GDF15|HMOX1|HTT|IL23A|IL6|MAP3K8|MMP1|MT2A|PELP1|RASSF1|SMARCC1|ZMIZ1
PathwayCommons	IGF1 pathway	16	2.74513	0.031	0.959907	CLTC|CSF2|DDIT3|DUSP5|GDF15|HMOX1|HTT|IL23A|IL6|MAP3K8|MMP1|MT2A|PELP1|RASSF1|SMARCC1|ZMIZ1
PathwayCommons	IL3-mediated signaling events	16	2.70774	0.0325	0.959907	CLTC|CSF2|DDIT3|DUSP5|GDF15|HMOX1|HTT|IL23A|IL6|MAP3K8|MMP1|MT2A|PELP1|RASSF1|SMARCC1|ZMIZ1
PathwayCommons	IL5-mediated signaling events	16	2.72373	0.0325	0.959907	CLTC|CSF2|DDIT3|DUSP5|GDF15|HMOX1|HTT|IL23A|IL6|MAP3K8|MMP1|MT2A|PELP1|RASSF1|SMARCC1|ZMIZ1
KEGG	Cytokine-cytokine receptor interaction:KEGG-hsa04060	8	4.9006	0.0005	0.1135	CCL4L1|CSF2|CXCL2|IL1A|IL23A|IL6|INHBE|TNFRSF12A
Biological Process	inflammatory response(GO:0006954)	6	3.73555	0.018	1	CCL4L1|CXCL2|IL1A|IL23A|IL6|S100A12
Molecular Function	cytokine activity(GO:0005125)	5	5.57173	0.002	1	CSF2|GDF15|IL1A|IL23A|IL6
PathwayCommons	Cytokine Signaling in Immune system	5	3.88297	0.003	0.959907	CSF2|IFIT1|IL6|MAP3K8|MT2A
WikiPathways	Cytokines and Inflammatory Response:WP530	4	9.55638	0	1	CSF2|CXCL2|IL1A|IL6
WikiPathways	MAPK signaling pathway:WP382	4	2.91492	0.0365	1	DDIT3|DUSP5|IL1A|MAP3K8
PathwayCommons	Signaling by Interleukins	3	3.07468	0.0215	0.959907	CSF2|IL6|MAP3K8
WikiPathways	TCR Signaling Pathway:WP69	3	3.17354	0.0485	1	IL1A|IL6|MAP3K8
cellular_component	extracellular region(GO:0005576)	17	4.25341	0.008	0.568	AMY1A|AMY1B|ANGPTL4|C7orf68|CCL4L1|CSF2|CXCL2|GDF15|HMOX1|IL1A|IL23A|IL6|INHBE|MMP1|PTPRG|S100A12|SEMA3E
PathwayCommons	Alpha9 beta1 integrin signaling events	16	2.64429	0.035	0.959907	CLTC|CSF2|DDIT3|DUSP5|GDF15|HMOX1|HTT|IL23A|IL6|MAP3K8|MMP1|MT2A|PELP1|RASSF1|SMARCC1|ZMIZ1
PathwayCommons	Arf6 downstream pathway	16	2.74513	0.031	0.959907	CLTC|CSF2|DDIT3|DUSP5|GDF15|HMOX1|HTT|IL23A|IL6|MAP3K8|MMP1|MT2A|PELP1|RASSF1|SMARCC1|ZMIZ1
PathwayCommons	Arf6 signaling events	16	2.74513	0.031	0.959907	CLTC|CSF2|DDIT3|DUSP5|GDF15|HMOX1|HTT|IL23A|IL6|MAP3K8|MMP1|MT2A|PELP1|RASSF1|SMARCC1|ZMIZ1
PathwayCommons	Arf6 trafficking events	16	2.74513	0.031	0.959907	CLTC|CSF2|DDIT3|DUSP5|GDF15|HMOX1|HTT|IL23A|IL6|MAP3K8|MMP1|MT2A|PELP1|RASSF1|SMARCC1|ZMIZ1
PathwayCommons	Beta1 integrin cell surface interactions	16	2.50949	0.048	1	CLTC|CSF2|DDIT3|DUSP5|GDF15|HMOX1|HTT|IL23A|IL6|MAP3K8|MMP1|MT2A|PELP1|RASSF1|SMARCC1|ZMIZ1
PathwayCommons	Class I PI3K signaling events	16	2.74513	0.031	0.959907	CLTC|CSF2|DDIT3|DUSP5|GDF15|HMOX1|HTT|IL23A|IL6|MAP3K8|MMP1|MT2A|PELP1|RASSF1|SMARCC1|ZMIZ1
PathwayCommons	Class I PI3K signaling events mediated by Akt	16	2.74513	0.031	0.959907	CLTC|CSF2|DDIT3|DUSP5|GDF15|HMOX1|HTT|IL23A|IL6|MAP3K8|MMP1|MT2A|PELP1|RASSF1|SMARCC1|ZMIZ1
PathwayCommons	EGF receptor (ErbB1) signaling pathway	16	2.74513	0.031	0.959907	CLTC|CSF2|DDIT3|DUSP5|GDF15|HMOX1|HTT|IL23A|IL6|MAP3K8|MMP1|MT2A|PELP1|RASSF1|SMARCC1|ZMIZ1
PathwayCommons	EGFR-dependent Endothelin signaling events	16	2.73977	0.032	0.959907	CLTC|CSF2|DDIT3|DUSP5|GDF15|HMOX1|HTT|IL23A|IL6|MAP3K8|MMP1|MT2A|PELP1|RASSF1|SMARCC1|ZMIZ1
PathwayCommons	Endothelins	16	2.71839	0.0315	0.959907	CLTC|CSF2|DDIT3|DUSP5|GDF15|HMOX1|HTT|IL23A|IL6|MAP3K8|MMP1|MT2A|PELP1|RASSF1|SMARCC1|ZMIZ1
PathwayCommons	ErbB receptor signaling network	16	2.68121	0.0345	0.959907	CLTC|CSF2|DDIT3|DUSP5|GDF15|HMOX1|HTT|IL23A|IL6|MAP3K8|MMP1|MT2A|PELP1|RASSF1|SMARCC1|ZMIZ1
PathwayCommons	ErbB1 downstream signaling	16	2.74513	0.031	0.959907	CLTC|CSF2|DDIT3|DUSP5|GDF15|HMOX1|HTT|IL23A|IL6|MAP3K8|MMP1|MT2A|PELP1|RASSF1|SMARCC1|ZMIZ1
PathwayCommons	Glypican 1 network	16	2.71306	0.0335	0.959907	CLTC|CSF2|DDIT3|DUSP5|GDF15|HMOX1|HTT|IL23A|IL6|MAP3K8|MMP1|MT2A|PELP1|RASSF1|SMARCC1|ZMIZ1
PathwayCommons	Glypican pathway	16	2.57127	0.038	1	CLTC|CSF2|DDIT3|DUSP5|GDF15|HMOX1|HTT|IL23A|IL6|MAP3K8|MMP1|MT2A|PELP1|RASSF1|SMARCC1|ZMIZ1
PathwayCommons	Insulin Pathway	16	2.74513	0.031	0.959907	CLTC|CSF2|DDIT3|DUSP5|GDF15|HMOX1|HTT|IL23A|IL6|MAP3K8|MMP1|MT2A|PELP1|RASSF1|SMARCC1|ZMIZ1
PathwayCommons	Internalization of ErbB1	16	2.74513	0.031	0.959907	CLTC|CSF2|DDIT3|DUSP5|GDF15|HMOX1|HTT|IL23A|IL6|MAP3K8|MMP1|MT2A|PELP1|RASSF1|SMARCC1|ZMIZ1
PathwayCommons	LKB1 signaling events	16	2.68121	0.0335	0.959907	CLTC|CSF2|DDIT3|DUSP5|GDF15|HMOX1|HTT|IL23A|IL6|MAP3K8|MMP1|MT2A|PELP1|RASSF1|SMARCC1|ZMIZ1
PathwayCommons	Nectin adhesion pathway	16	2.71839	0.0315	0.959907	CLTC|CSF2|DDIT3|DUSP5|GDF15|HMOX1|HTT|IL23A|IL6|MAP3K8|MMP1|MT2A|PELP1|RASSF1|SMARCC1|ZMIZ1
PathwayCommons	PAR1-mediated thrombin signaling events	16	2.69711	0.033	0.959907	CLTC|CSF2|DDIT3|DUSP5|GDF15|HMOX1|HTT|IL23A|IL6|MAP3K8|MMP1|MT2A|PELP1|RASSF1|SMARCC1|ZMIZ1
PathwayCommons	PDGF receptor signaling network	16	2.72907	0.031	0.959907	CLTC|CSF2|DDIT3|DUSP5|GDF15|HMOX1|HTT|IL23A|IL6|MAP3K8|MMP1|MT2A|PELP1|RASSF1|SMARCC1|ZMIZ1
PathwayCommons	PDGFR-beta signaling pathway	16	2.74513	0.031	0.959907	CLTC|CSF2|DDIT3|DUSP5|GDF15|HMOX1|HTT|IL23A|IL6|MAP3K8|MMP1|MT2A|PELP1|RASSF1|SMARCC1|ZMIZ1
PathwayCommons	Plasma membrane estrogen receptor signaling	16	2.72373	0.0315	0.959907	CLTC|CSF2|DDIT3|DUSP5|GDF15|HMOX1|HTT|IL23A|IL6|MAP3K8|MMP1|MT2A|PELP1|RASSF1|SMARCC1|ZMIZ1
PathwayCommons	Proteoglycan syndecan-mediated signaling events	16	2.53515	0.0465	1	CLTC|CSF2|DDIT3|DUSP5|GDF15|HMOX1|HTT|IL23A|IL6|MAP3K8|MMP1|MT2A|PELP1|RASSF1|SMARCC1|ZMIZ1
PathwayCommons	S1P1 pathway	16	2.74513	0.031	0.959907	CLTC|CSF2|DDIT3|DUSP5|GDF15|HMOX1|HTT|IL23A|IL6|MAP3K8|MMP1|MT2A|PELP1|RASSF1|SMARCC1|ZMIZ1
PathwayCommons	Signaling events mediated by focal adhesion kinase	16	2.74513	0.031	0.959907	CLTC|CSF2|DDIT3|DUSP5|GDF15|HMOX1|HTT|IL23A|IL6|MAP3K8|MMP1|MT2A|PELP1|RASSF1|SMARCC1|ZMIZ1
PathwayCommons	Signaling events mediated by Hepatocyte Growth Factor Receptor (c-Met)	16	2.72373	0.031	0.959907	CLTC|CSF2|DDIT3|DUSP5|GDF15|HMOX1|HTT|IL23A|IL6|MAP3K8|MMP1|MT2A|PELP1|RASSF1|SMARCC1|ZMIZ1
PathwayCommons	Signaling events mediated by VEGFR1 and VEGFR2	16	2.70774	0.033	0.959907	CLTC|CSF2|DDIT3|DUSP5|GDF15|HMOX1|HTT|IL23A|IL6|MAP3K8|MMP1|MT2A|PELP1|RASSF1|SMARCC1|ZMIZ1
PathwayCommons	Sphingosine 1-phosphate (S1P) pathway	16	2.66535	0.033	0.959907	CLTC|CSF2|DDIT3|DUSP5|GDF15|HMOX1|HTT|IL23A|IL6|MAP3K8|MMP1|MT2A|PELP1|RASSF1|SMARCC1|ZMIZ1
PathwayCommons	Syndecan-1-mediated signaling events	16	2.69711	0.032	0.959907	CLTC|CSF2|DDIT3|DUSP5|GDF15|HMOX1|HTT|IL23A|IL6|MAP3K8|MMP1|MT2A|PELP1|RASSF1|SMARCC1|ZMIZ1
PathwayCommons	Thrombin/protease-activated receptor (PAR) pathway	16	2.6918	0.033	0.959907	CLTC|CSF2|DDIT3|DUSP5|GDF15|HMOX1|HTT|IL23A|IL6|MAP3K8|MMP1|MT2A|PELP1|RASSF1|SMARCC1|ZMIZ1
PathwayCommons	TRAIL signaling pathway	16	2.60765	0.035	0.959907	CLTC|CSF2|DDIT3|DUSP5|GDF15|HMOX1|HTT|IL23A|IL6|MAP3K8|MMP1|MT2A|PELP1|RASSF1|SMARCC1|ZMIZ1
PathwayCommons	Urokinase-type plasminogen activator (uPA) and uPAR-mediated signaling	16	2.74513	0.031	0.959907	CLTC|CSF2|DDIT3|DUSP5|GDF15|HMOX1|HTT|IL23A|IL6|MAP3K8|MMP1|MT2A|PELP1|RASSF1|SMARCC1|ZMIZ1
PathwayCommons	VEGF and VEGFR signaling network	16	2.68121	0.0345	0.959907	CLTC|CSF2|DDIT3|DUSP5|GDF15|HMOX1|HTT|IL23A|IL6|MAP3K8|MMP1|MT2A|PELP1|RASSF1|SMARCC1|ZMIZ1
Domains	DISULFID(UniProt)	14	4.19761	0.0335	1	AMY1A|AMY1B|ANGPTL4|ANTXR1|CCL4L1|CD36|CTSO|CXCL2|IL6|LY6G6C|MMP1|SEMA3E|SLC36A1|TNFRSF12A
PathwayCommons	AP-1 transcription factor network	12	3.95486	0.0025	0.959907	CSF2|DDIT3|DUSP5|HMOX1|IL23A|IL6|MAP3K8|MMP1|MT2A|PELP1|SMARCC1|ZMIZ1
PathwayCommons	CDC42 signaling events	12	3.26757	0.0075	0.959907	CSF2|DDIT3|DUSP5|HMOX1|IL23A|IL6|MAP3K8|MMP1|MT2A|PELP1|SMARCC1|ZMIZ1
PathwayCommons	Integrin-linked kinase signaling	12	3.68848	0.004	0.959907	CSF2|DDIT3|DUSP5|HMOX1|IL23A|IL6|MAP3K8|MMP1|MT2A|PELP1|SMARCC1|ZMIZ1
PathwayCommons	Regulation of CDC42 activity	12	3.21145	0.0085	0.959907	CSF2|DDIT3|DUSP5|HMOX1|IL23A|IL6|MAP3K8|MMP1|MT2A|PELP1|SMARCC1|ZMIZ1
Cellular Component	extracellular space(GO:0005615)	10	4.04663	0.0105	1	ANGPTL4|C7orf68|CCL4L1|CSF2|CXCL2|GDF15|HMOX1|IL1A|IL6|SEMA3E
Diseases	Asthma(CTD:0004932)	6	3.34901	0.009	0.654143	CSF2|CXCL2|HMOX1|IL1A|IL23A|IL6
Diseases	Hemorrhage(CTD:0004420)	5	5.81799	0.0005	0.1928	CXCL2|HMOX1|IL1A|IL6|MMP1
microRNATargets	hsa-miR-875-5p	5	3.15227	0.0355	1	CROP|GCA|INSIG2|SUPT16H|ZMIZ1
Diseases	Pneumonia(CTD:0001311)	5	4.39564	0.0015	0.482	CSF2|CXCL2|HMOX1|IL1A|IL6
KEGG	Rheumatoid arthritis:KEGG-hsa05323	5	4.78246	0.001	0.1135	CSF2|IL1A|IL23A|IL6|MMP1
PathwayCommons	ATF-2 transcription factor network	4	5.10732	0.002	0.959907	DDIT3|DUSP5|IL23A|IL6
Diseases	Biliary Tract Diseases(CTD:0004992)	4	3.94148	0.005	0.654143	CXCL2|DPYD|IL1A|IL6
Diseases	Brain Injuries(CTD:0005055)	4	3.50516	0.009	0.654143	CSF2|CXCL2|DUSP5|IL1A
Diseases	Cystic Fibrosis(CTD:0002797)	4	4.90107	0.0025	0.482	CXCL2|HMOX1|IL1A|IL6
PathwayCommons	Glucocorticoid receptor regulatory network	4	4.52922	0.005	0.959907	CSF2|IL6|MMP1|SMARCC1
PathwayCommons	Glucocorticoid receptor signaling	4	4.52922	0.005	0.959907	CSF2|IL6|MMP1|SMARCC1
Molecular Function	growth factor activity(GO:0008083)	4	4.29765	0.013	1	CSF2|GDF15|IL6|INHBE
KEGG	Hematopoietic cell lineage:KEGG-hsa04640	4	3.82387	0.011	0.62425	CD36|CSF2|IL1A|IL6
Diseases	Influenza, Human(CTD:0005890)	4	5.6444	0.0005	0.1928	CSF2|CXCL2|IL1A|IL6
Diseases	Shock(CTD:0006149)	4	2.71115	0.038	0.7712	CXCL2|HMOX1|IL1A|IL6
PathwayCommons	Validated transcriptional targets of AP1 family members Fra1 and Fra2	4	3.31714	0.016	0.959907	CSF2|HMOX1|IL6|MMP1
Molecular Function	actin filament binding(GO:0051015)	3	4.97863	0.0135	1	ANTXR1|CORO1C|GAS7
Diseases	Aneurysm(CTD:0000744)	3	3.3945	0.017	0.656056	HMOX1|IL6|MMP1
Diseases	Bronchiolitis Obliterans(CTD:0005069)	3	4.89833	0.0065	0.654143	CSF2|HMOX1|IL6
BioMarkers	Cardiac Fibroblasts	3	4.43305	0.003	0.387	CSF2|CXCL2|IL6
Biological Process	chemotaxis(GO:0006935)	3	3.29566	0.045	1	CCL4L1|CXCL2|FPR3
Diseases	Fatty Liver(CTD:0001271)	3	3.93814	0.01	0.656056	ANGPTL4|IL6|INSIG2
Diseases	Fetal Diseases(CTD:0001592)	3	5.11361	0.0025	0.482	DUSP5|IL1A|IL6
Biological Process	peptidyl-tyrosine dephosphorylation(GO:0035335)	3	5.93335	0.0025	1	DUSP5|MTMR6|PTPRG
Biological Process	positive regulation of angiogenesis(GO:0045766)	3	4.05511	0.024	1	ANGPTL4|HMOX1|IL1A
KEGG	PPAR signaling pathway:KEGG-hsa03320	3	3.96339	0.0085	0.62425	ANGPTL4|CD36|MMP1
Biological Process	protein homooligomerization(GO:0051260)	3	3.26326	0.0465	1	ANGPTL4|HMOX1|KCNG1
Molecular Function	protein tyrosine phosphatase activity(GO:0004725)	3	4.2089	0.0195	1	DUSP5|MTMR6|PTPRG
Diseases	Pulmonary Fibrosis(CTD:0006438)	3	2.76947	0.0365	0.7712	CD36|IL1A|IL6
PathwayCommons	Regulation of Androgen receptor activity	3	2.51767	0.047	1	PELP1|SMARCC1|ZMIZ1
Biological Process	regulation of cell shape(GO:0008360)	3	3.50341	0.035	1	GAS7|IL6|SEMA3E
Diseases	Respiration Disorders(CTD:0004806)	3	2.80253	0.0325	0.75494	HMOX1|IL6|MMP1
Cellular Component	spindle(GO:0005819)	3	3.39653	0.0385	1	CDC20|CLTC|KIF20A
Diseases	Thoracic Injuries(CTD:0005613)	3	2.97822	0.03	0.714074	CXCL2|HMOX1|IL1A
Diseases	Thrombosis(CTD:0005279)	3	3.81581	0.0145	0.656056	HMOX1|IL1A|IL6

## Sheet: W36_Vs_R36
Biological category	Gene-Set Name	Differential	Z Score	p Value	q Value	Gene Symbols
Biological Process	immune response(GO:0006955)	4	2.56069	0.035	1	CXCL1|FCGR1A|IL1RN|TNFSF9
Molecular Function	cytokine activity(GO:0005125)	3	3.77196	0.014	1	GDF15|IL23A|TNFSF9
biological_process	cell cycle(GO:0007049)	9	3.43955	0.008	0.568	ASPM|CYP26B1|DDIT3|ESCO1|NEK1|PLK4|RFC3|RRS1|UHRF1
cellular_component	extracellular region(GO:0005576)	9	2.4009	0.0445	0.863833	AMY1C|C7orf68|CXCL1|FCRLA|GDF15|IL1RN|IL23A|RNASE10|TNFSF9
WikiPathways	Adipogenesis:WP236	3	3.76113	0.0235	1	CYP26B1|DDIT3|TRIB3
BioMarkers	Aorta Smooth Muscle Cells	3	4.07259	0.0005	0.0645	CXCL1|KIAA1199|TRIB3
Biological Process	cellular amino acid biosynthetic process(GO:0008652)	3	10.8731	0	0.947583	ASNS|PHGDH|PSAT1
Biological Process	cellular response to zinc ion(GO:0071294)	3	13.9893	0	0.947583	MT1A|MT1X|MT2A
Domains	DOMAIN-Ig-like C2-type 1(UniProt)	3	4.46081	0.0115	1	CADM4|FCGR1A|FCRLA
Domains	DOMAIN-Ig-like C2-type 2(UniProt)	3	4.28851	0.01	1	CADM4|FCGR1A|FCRLA
Diseases	Epilepsy(CTD:0000292)	3	2.50139	0.025	1	ASPM|CXCL1|IL1RN
microRNATargets	hsa-miR-296-3p	3	3.2287	0.0265	0.834449	CADM4|CRYBB1|MT2A
Biological Process	negative regulation of growth(GO:0045926)	3	12.4663	0	0.947583	MT1A|MT1X|MT2A
Diseases	Thoracic Injuries(CTD:0005613)	3	3.6239	0.007	1	CXCL1|FCGR1A|IL1RN

## Sheet: W48_Vs_R48
Biological category	Gene-Set Name	Differential	Z Score	p Value	q Value	Gene Symbols
Biological Process	mitotic cell cycle(GO:0000278)	30	7.64984	0	0.162443	AURKA|AURKB|BIRC5|BUB1|CCDC99|CCNA2|CCNB1|CCNB2|CCNE2|CDC2|CDC20|CDC45L|CKAP5|CP110|GINS2|KIF20A|KNTC1|NCAPG|NEK2|PAFAH1B1|PCM1|PCNA|PDS5B|PLK1|PSMD5|RRM2|TOP2A|TYMS|UBE2C|WEE1
Biological Process	apoptosis(GO:0006915)	26	2.97663	0.0015	0.387648	ADORA2A|ARHGEF6|BIRC5|BIRC6|BUB1|CDC2|CKAP2|CST3|DICER1|ECT2|EP300|G0S2|GADD45B|IFT57|MEF2C|MELK|PDCD6IP|PIM1|PIM3|PKN2|PRKDC|PSMD5|SHB|TICAM1|TPX2|TWIST1
Biological Process	M phase of mitotic cell cycle(GO:0000087)	19	7.31692	0	0.162443	AURKB|BIRC5|BUB1|CCDC99|CCNB1|CCNB2|CDC2|CDC20|CKAP5|DLGAP5|KIF20A|KIF20B|KNTC1|NCAPG|PAFAH1B1|PDS5B|PLK1|PSMD5|UBE2C
Biological Process	mitosis(GO:0007067)	18	7.01367	0	0.162443	ANLN|AURKA|BIRC5|BIRC6|CCNA2|CEP55|FAM83D|KIF11|KIF20B|NEK2|OIP5|PBK|PLK1|SETD8|TIMELESS|TPR|TPX2|WEE1
Biological Process	mitotic prometaphase(GO:0000236)	14	8.11615	0	0.162443	AURKB|BIRC5|BUB1|CCDC99|CCNB1|CCNB2|CDC2|CDC20|CKAP5|KNTC1|NCAPG|PAFAH1B1|PDS5B|PLK1
Biological Process	G2/M transition of mitotic cell cycle(GO:0000086)	13	5.6633	0	0.162443	BIRC5|CCNA2|CCNB1|CCNB2|CDC2|CKAP5|CP110|MELK|NEK2|PAFAH1B1|PCM1|PLK1|WEE1
Biological Process	mitotic anaphase(GO:0000090)	12	4.6617	0.0005	0.162443	AURKB|BIRC5|BUB1|CCDC99|CDC20|CKAP5|KNTC1|PAFAH1B1|PDS5B|PLK1|PSMD5|UBE2C
Biological Process	cellular lipid metabolic process(GO:0044255)	11	3.79752	0.0005	0.162443	ACACA|ANGPTL4|CD36|CHD9|CROT|G0S2|GLIPR1|GPAM|NCOA1|SP1|TBL1X
Biological Process	defense response to virus(GO:0051607)	11	4.2844	0	0.162443	CD86|DICER1|GPAM|IFIT1|IL23A|IRF9|ISG15|OASL|POLR3F|TICAM1|TLR8
Biological Process	DNA replication(GO:0006260)	11	4.55926	0	0.162443	C16orf75|CCDC88A|CDC2|CDC45L|DTL|DUT|PCNA|POLQ|RRM2|TOP2A|TYMS
Biological Process	cell-cell signaling(GO:0007267)	10	3.00294	0.0055	0.93344	ADORA2A|BARX1|CCL3|CD70|CD86|CXCL13|DLGAP5|GDF15|IL11|ISG15
Biological Process	G1/S transition of mitotic cell cycle(GO:0000082)	10	3.27087	0.003	0.656019	CCNB1|CCNE2|CDC2|CDC45L|CDKN3|PCNA|PSMD5|RRM2|TYMS|WEE1
Biological Process	protein autophosphorylation(GO:0046777)	10	3.37795	0.001	0.299237	AURKA|AURKB|DDR1|MELK|NEK2|NLK|PIM1|PIM3|SMG1|UHMK1
Biological Process	regulation of cell proliferation(GO:0042127)	9	4.20311	0	0.162443	BIRC6|BMPR2|CCDC88A|CDCA7|PDS5B|PTGS1|SERPINE1|SPARC|TIMELESS
Biological Process	anaphase-promoting complex-dependent proteasomal ubiquitin-dependent protein catabolic process(GO:0031145)	8	4.71665	0	0.162443	AURKA|AURKB|CCNB1|CDC2|CDC20|PLK1|PSMD5|UBE2C
Biological Process	cytokinesis(GO:0000910)	8	4.29493	0	0.162443	ANLN|BIRC5|CEP55|ECT2|KIF20A|PDS5B|PLK1|PRC1
Biological Process	toll-like receptor signaling pathway(GO:0002224)	7	2.24283	0.0255	1	CD36|CD86|CDC2|IRF7|MEF2C|TICAM1|TLR8
Biological Process	phosphatidylinositol-mediated signaling(GO:0048015)	7	2.01332	0.042	1	AURKA|CD86|KL|PCNA|TOP2A|TYMS|UBE2C
Biological Process	type I interferon-mediated signaling pathway(GO:0060337)	6	3.01998	0.0085	1	HLA-C|IFIT1|IRF7|IRF9|ISG15|OASL
Biological Process	chemotaxis(GO:0006935)	6	2.06964	0.0325	1	CCL3|CCL3L3|CCL4L1|CYSLTR1|FPR1|FPR3
Biological Process	lung development(GO:0030324)	6	2.9646	0.015	1	DICER1|EP300|PDPN|SP1|SPARC|TIMELESS
Biological Process	positive regulation of ubiquitin-protein ligase activity involved in mitotic cell cycle(GO:0051437)	6	3.58813	0.0035	0.723609	CCNB1|CDC2|CDC20|PLK1|PSMD5|UBE2C
Biological Process	interferon-gamma-mediated signaling pathway(GO:0060333)	5	2.00612	0.0425	1	HLA-C|IRF7|IRF9|MT2A|OASL
Biological Process	mitotic cell cycle spindle assembly checkpoint(GO:0007094)	5	5.07103	0.0005	0.162443	BUB1|CDC20|PLK1|TPR|UBE2C
Biological Process	positive regulation of mitotic cell cycle(GO:0045931)	5	4.75218	0	0.162443	BIRC5|CCNB1|CDC2|PAFAH1B1|PKN2
Biological Process	positive regulation of tumor necrosis factor production(GO:0032760)	5	4.10259	0.0015	0.387648	CCL3|CD36|IL23A|TICAM1|TWIST1
Biological Process	regulation of cyclin-dependent protein kinase activity(GO:0000079)	5	3.18472	0.007	1	CCNA2|CCNB1|CCNB2|CCNE2|CDKN3
Biological Process	regulation of transcription involved in G1/S phase of mitotic cell cycle(GO:0000083)	5	6.6669	0	0.162443	CDC2|CDC45L|PCNA|RRM2|TYMS
Biological Process	response to toxin(GO:0009636)	5	2.77598	0.0175	1	CCL3|CDC2|CST3|NUPR1|TYMS
Biological Process	cellular response to cadmium ion(GO:0071276)	4	6.49981	0	0.162443	AKR1C3|MT1A|MT1E|MT1X
Biological Process	cellular response to calcium ion(GO:0071277)	4	4.02731	0.005	0.90246	AKR1C3|ECT2|JUNB|MEF2C
Biological Process	cellular response to zinc ion(GO:0071294)	4	6.9628	0	0.162443	MT1A|MT1E|MT1X|MT2A
Biological Process	lung alveolus development(GO:0048286)	4	3.38466	0.01	1	BMPR2|LIF|MAN2A1|PDPN
Biological Process	microtubule-based movement(GO:0007018)	4	2.65571	0.0215	1	KIF11|KIF17|KIF20A|KIF20B
Biological Process	mitotic nuclear envelope disassembly(GO:0007077)	4	7.51699	0	0.162443	CCNB1|CCNB2|CDC2|PLK1
Biological Process	mitotic prophase(GO:0000088)	4	5.46065	0	0.162443	CCNB1|CCNB2|CDC2|PLK1
Biological Process	negative regulation of growth(GO:0045926)	4	6.10479	0	0.162443	MT1A|MT1E|MT1X|MT2A
Biological Process	neuron projection morphogenesis(GO:0048812)	4	4.02731	0.005	0.90246	ADORA2A|DICER1|GAS7|WEE1
Biological Process	osteoblast differentiation(GO:0001649)	4	2.12869	0.049	1	CCL3|JUNB|MEF2C|TWIST1
Biological Process	response to estrogen stimulus(GO:0043627)	4	2.4405	0.032	1	CITED4|EP300|PPARG|TBL1X
Biological Process	spindle organization(GO:0007051)	4	5.76208	0	0.162443	AURKA|CKAP5|KIF11|UBE2C
Biological Process	centrosome organization(GO:0051297)	3	4.15942	0.006	0.947583	CKAP5|PCM1|PLK1
Biological Process	DNA strand elongation involved in DNA replication(GO:0006271)	3	2.69262	0.025	1	CDC45L|GINS2|PCNA
Biological Process	embryo implantation(GO:0007566)	3	2.58518	0.0355	1	CST3|DDR1|LIF
Biological Process	embryonic cranial skeleton morphogenesis(GO:0048701)	3	2.58518	0.0455	1	SETD2|TBX15|TWIST1
Biological Process	lamellipodium assembly(GO:0030032)	3	3.06236	0.017	1	ARHGEF6|CCDC88A|VCL
Biological Process	learning or memory(GO:0007611)	3	2.48418	0.041	1	EGR2|MEF2C|PAFAH1B1
Biological Process	mitotic sister chromatid segregation(GO:0000070)	3	3.71808	0.0085	1	NEK2|NUSAP1|PLK1
Biological Process	mRNA 3'-end processing(GO:0031124)	3	2.29881	0.047	1	CPSF2|PAPOLA|SFRS6
Biological Process	neuron development(GO:0048666)	3	2.48418	0.038	1	ISL2|LIF|MEF2C
Biological Process	positive regulation of bone mineralization(GO:0030501)	3	2.38892	0.047	1	BMPR2|KL|MEF2C
Biological Process	positive regulation of cytokinesis(GO:0032467)	3	3.53077	0.011	1	AURKB|ECT2|PKN2
Biological Process	positive regulation of interleukin-10 production(GO:0032733)	3	3.92612	0.0055	0.93344	CD83|IL20RB|IL23A
Biological Process	positive regulation of protein binding(GO:0032092)	3	2.38892	0.0395	1	BAMBI|EP300|TICAM1
Biological Process	positive regulation of tyrosine phosphorylation of Stat3 protein(GO:0042517)	3	2.69262	0.0275	1	GHR|IL23A|LIF
Biological Process	protein localization to kinetochore(GO:0034501)	3	6.69173	0.0005	0.162443	AURKB|CCDC99|CDC2
Biological Process	respiratory gaseous exchange(GO:0007585)	3	2.58518	0.0335	1	COX15|CYSLTR1|MAN2A1
biological_process	cell cycle(GO:0007049)	58	8.33558	0	0.00591667	ADORA2A|ANLN|AURKA|AURKB|BIRC5|BUB1|CCDC99|CCNA2|CCNB1|CCNB2|CCNE2|CDC2|CDC20|CDC45L|CDKN3|CEP55|CKAP2|CKAP5|CP110|DDIT3|DLGAP5|EP300|EXO1|FAM83D|FANCD2|G0S2|GAS7|GINS2|KIF11|KIF20A|KIF20B|KNTC1|NCAPG|NEK2|NUSAP1|OIP5|PAFAH1B1|PBK|PCM1|PCNA|PDCD6IP|PDS5B|PIM1|PIM3|PLK1|PRC1|PSMD5|RRM2|SETD8|SMPD3|TIMELESS|TOP2A|TPX2|TRIP13|TYMS|UBE2C|UHMK1|WEE1
biological_process	macromolecule modification(GO:0043412)	49	2.34049	0.0295	0.116361	ALG11|ALG6|ALPK1|AURKA|AURKB|BIRC6|BMPR2|BUB1|CDC2|CDKN3|DDR1|DTL|DUSP2|EP300|FPR1|GADD45B|GHR|GMFB|HECW2|HERC1|ISG15|KIDINS220|LIF|MAN2A1|MAP3K2|MELK|NEK2|NLK|PBK|PIK3CG|PIM1|PIM3|PKN2|PLK1|PNCK|PRKDC|PTAR1|PTPN13|SETD2|SETD8|SMG1|SSH2|STK38L|SUZ12|UBE2C|UBE4B|UGCGL1|UHMK1|WEE1
biological_process	cell division(GO:0051301)	35	10.4859	0	0.00591667	ADORA2A|ANLN|AURKA|AURKB|BIRC5|BUB1|CCDC99|CCNA2|CCNB1|CCNB2|CCNE2|CDC2|CDC20|CEP55|CKAP5|FAM83D|KIF11|KIF20A|KIF20B|KNTC1|NCAPG|NEK2|NUSAP1|OIP5|PAFAH1B1|PDCD6IP|PDS5B|PLK1|PRC1|SETD8|STX2|TIMELESS|TPX2|UBE2C|WEE1
biological_process	chromosome organization(GO:0051276)	22	2.73424	0.0045	0.0329643	BAZ1A|CCDC99|CCNB1|CHD9|DLGAP5|EP300|H1FX|HIST2H2AA4|HIST3H2A|NCAPG|NEK2|NUSAP1|OIP5|PCNA|PDS5B|PHF1|PRKDC|SETD2|SETD8|SETMAR|SUZ12|TOP2A
biological_process	cellular aromatic compound metabolic process(GO:0006725)	20	2.47314	0.0065	0.0329643	C16orf75|CCNE2|CDC45L|DTL|DUT|EXO1|FANCD2|GINS2|HMGB3|PCNA|POLQ|PRKDC|PSIP1|RRM2|SETMAR|SMG1|SRBD1|TOP2A|TRIP13|TYMS
biological_process	heterocycle metabolic process(GO:0046483)	20	2.47314	0.0065	0.0329643	C16orf75|CCNE2|CDC45L|DTL|DUT|EXO1|FANCD2|GINS2|HMGB3|PCNA|POLQ|PRKDC|PSIP1|RRM2|SETMAR|SMG1|SRBD1|TOP2A|TRIP13|TYMS
biological_process	nitrogen compound metabolic process(GO:0006807)	20	2.47314	0.0065	0.0329643	C16orf75|CCNE2|CDC45L|DTL|DUT|EXO1|FANCD2|GINS2|HMGB3|PCNA|POLQ|PRKDC|PSIP1|RRM2|SETMAR|SMG1|SRBD1|TOP2A|TRIP13|TYMS
biological_process	cell proliferation(GO:0008283)	16	2.01129	0.039	0.142	AURKB|CD70|DLGAP5|JUNB|MEF2C|NAB2|PAFAH1B1|PCM1|PCNA|PDS5B|PIM1|PLK1|RUNX3|SHB|STIL|TPX2
biological_process	chromosome segregation(GO:0007059)	9	4.47156	0.0005	0.00591667	BIRC5|CCDC99|CCNB1|DLGAP5|NCAPG|NEK2|NUSAP1|PDS5B|TOP2A
BioMarkers	Spleen	9	4.06787	0	0.09675	CCL3|CCL3L1|CCL3L3|CCL4L1|CCL4L2|CD86|CXCL13|FAIM3|FCRLA
BioMarkers	CD14+	5	3.09679	0.0065	0.2795	CCL3|CCL3L1|CCL3L3|SERPINB2|TMEM170B
BioMarkers	CD4+	5	3.89217	0.0015	0.09675	CCL3|CCL3L1|CCL3L3|IL23A|SERPINB2
BioMarkers	Adipocytes	4	2.90023	0.0155	0.499875	ANKRD37|ECHDC1|G0S2|SERPINE1
BioMarkers	Neural Stem Cells	3	2.97625	0.021	0.5418	BARX1|EGR2|TWIST1
Cellular Component	nucleoplasm(GO:0005654)	41	4.19089	0	0.162443	CCNA2|CCNB1|CCNE2|CDC2|CDC20|CDC45L|CHD9|CPSF2|DDIT3|DUSP2|DUT|EP300|FANCD2|GINS2|IRF7|IRF9|JUNB|KIF20A|KIF20B|MEF2C|NCOA1|OIP5|PAPOLA|PCNA|PDS5B|PLK1|POLQ|POLR3F|PPARG|PRKDC|PSIP1|PSMD5|RRM2|SFRS6|SP1|TBL1X|TOP2A|TPR|TYMS|UBE2C|WEE1
Cellular Component	centrosome(GO:0005813)	22	5.40426	0	0.162443	AURKA|CCDC14|CCNB1|CCNB2|CDC20|CDC45L|CEP55|CKAP2|CKAP2L|CKAP5|CP110|DTL|IL1RN|KIAA1712|KIF20B|NCAPG|NEK2|PAFAH1B1|PCM1|PLK1|STIL|WDR67
Cellular Component	spindle pole(GO:0000922)	14	8.60668	0	0.162443	BIRC6|CCDC99|CCNB1|CDC20|CKAP2|CKAP5|FAM83D|KIAA1712|KIF11|KNTC1|NEK2|PLK1|PRC1|TPX2
Cellular Component	midbody(GO:0030496)	11	5.49671	0	0.162443	AURKA|AURKB|BIRC5|BIRC6|CDC2|CEP55|ECT2|KIAA1712|NEK2|PKN2|PLK1
Cellular Component	spindle(GO:0005819)	10	4.73379	0	0.162443	AURKA|AURKB|BIRC5|CDC20|KIF11|KIF20A|KIF20B|PLK1|PRC1|TPX2
Cellular Component	spindle microtubule(GO:0005876)	8	7.34901	0	0.162443	AURKA|BIRC5|CDC2|KIF11|NUSAP1|PLK1|PRC1|TBL1X
Cellular Component	microtubule cytoskeleton(GO:0015630)	7	2.49594	0.017	1	CCNB2|CKAP2|CKAP5|MYCBP2|PCNA|PRC1|TPX2
Cellular Component	kinetochore(GO:0000776)	5	3.59654	0.0055	0.93344	BUB1|NEK2|PAFAH1B1|PLK1|TPR
Cellular Component	vesicle(GO:0031982)	4	4.73352	0.0015	0.387648	CST3|IL1RN|PAFAH1B1|SLC30A7
Cellular Component	centriole(GO:0005814)	4	2.50956	0.025	1	BIRC5|CEP55|CP110|TOP2A
Cellular Component	nuclear chromosome(GO:0000228)	4	4.35201	0.0035	0.723609	BARX1|BAZ1A|BIRC5|TOP2A
Cellular Component	kinesin complex(GO:0005871)	3	5.50843	0.0015	0.387648	KIF11|KIF17|PAFAH1B1
cellular_component	cytoskeleton(GO:0005856)	47	3.92322	0	0.00591667	ADORA2A|ANLN|ASCC3|AURKA|AURKB|BIRC5|CAPZA1|CCDC99|CCNB1|CCNB2|CDC2|CDC20|CDC42EP5|CDC45L|CEP55|CKAP2|CKAP5|CP110|DLGAP5|DTL|EP300|FAM83D|IFT57|IL1RN|KIF11|KIF17|KIF20A|KIF20B|KNTC1|NEK2|NUSAP1|PAFAH1B1|PCM1|PCNA|PDCD6IP|PDE4D|PLK1|PRC1|PTPN13|SH3PXD2A|SSH2|STK38L|TANC1|TBL1X|TOP2A|TPX2|VCL
cellular_component	chromosome(GO:0005694)	30	5.556	0	0.00591667	AURKB|BARX1|BAZ1A|BIRC5|BUB1|CCDC99|CCNB1|CHD9|H1FX|HIST2H2AA4|HIST3H2A|HMGB3|JUNB|KNTC1|MAF|NCAPG|NEK2|NUSAP1|OIP5|PAFAH1B1|PCNA|PDS5B|PLK1|SETD2|SETD8|SETMAR|SUZ12|TIMELESS|TOP2A|TPR
Diseases	Urologic Neoplasms(CTD:0005015)	17	4.39934	0	0.321333	AURKA|BIRC5|CCNB1|CDC2|ENO2|JUNB|PCNA|PDPN|PLK1|PPARG|PTGS1|RRM2|RUNX3|SERPINE1|SPARC|TOP2A|TYMS
Diseases	Breast Neoplasms(CTD:0001776)	15	2.46401	0.0115	1	AURKA|BIRC5|CCNB1|CDC2|ENO2|EP300|GHR|IGFBP6|NCOA1|PCNA|PLK1|PTGS1|RRM2|RUNX3|TOP2A
Diseases	Uterine Diseases(CTD:0004098)	13	2.9331	0.003	1	AURKA|AURKB|BIRC5|CCNB1|CDC2|ENO2|NCOA1|PDPN|PTGS1|RRM2|RUNX3|SPARC|TOP2A
Diseases	Gastrointestinal Neoplasms(CTD:0001736)	8	2.28026	0.018	1	BIRC5|BUB1|CCL3|PPARG|PTGS1|RUNX3|SPARC|TYMS
Diseases	Carcinoma in Situ(CTD:0001215)	7	2.40987	0.0185	1	AURKA|AURKB|CCNB1|IGFBP6|PDPN|RUNX3|TOP2A
Diseases	Diabetic Nephropathies(CTD:0005355)	7	2.0861	0.0285	1	CD36|CST3|GHR|PPARG|SERPINE1|SPARC|XYLT1
Diseases	Spinal Cord Injuries(CTD:0006597)	7	2.0861	0.027	1	ADORA2A|CDC2|ENO2|IL1RN|PTGS1|SPARC|XYLT1
Diseases	Pulmonary Fibrosis(CTD:0006438)	6	2.18196	0.027	1	CD36|CD86|CYSLTR1|IL1RN|SERPINE1|TWIST1
Diseases	Nephrosis(CTD:0001054)	4	3.04781	0.012	1	CD36|DDIT3|GPAM|PDPN
Diseases	Toxemia(CTD:0006726)	4	2.07438	0.0365	1	GHR|PPARG|SERPINE1|SPARC
Diseases	Atrophy(CTD:0004942)	3	3.40063	0.0095	1	ENO2|GHR|SERPINE1
Diseases	Shock, Septic(CTD:0006562)	3	3.2341	0.0125	1	ENO2|IL20RB|SERPINE1
Domains	MOD_RES-Phosphoserine(UniProt)	128	4.29286	0	0.64125	ACACA|ADORA2A|ANLN|ANTXR1|ARHGEF6|AURKA|AURKB|BAZ1A|BIRC6|BMPR2|BRWD2|BUB1|CCDC88A|CCDC99|CCNB1|CCNB2|CCNE2|CDC2|CDC20|CDC45L|CHD9|CKAP2|CKAP2L|CKAP5|CPSF2|DBR1|DDR1|DHRS13|DHX29|DICER1|DLGAP5|DOCK10|DOCK6|DPYSL4|ECT2|ENO2|ETV6|EXO1|EXOC2|FAM135A|FANCD2|GAS7|GINS2|GPAM|GPATCH2|HECW2|HELZ|HERC1|HIVEP1|HMMR|IRF7|ISL2|ITM2C|KIAA1715|KIDINS220|KIF11|KIF17|KIF20A|KIF20B|KNTC1|LPHN2|MAN2A1|MAP3K2|MELK|…
Domains	MOD_RES-Phosphothreonine(UniProt)	75	4.77641	0	0.64125	ACACA|ANLN|ARHGEF6|ASCC3|AURKA|AURKB|BAZ1A|BMPR2|BUB1|CCDC88A|CCDC99|CCNB1|CCNB2|CCNE2|CDC2|CDC20|CEP55|CHD9|CKAP2|CKAP2L|DLGAP5|DOCK10|DOCK6|ECT2|ETV6|EXO1|FANCD2|GINS2|GPATCH2|HERC1|HIVEP1|HMMR|INTS8|ITM2C|KIAA1712|KIAA1715|KIF11|KIF20A|MAP3K2|MELK|MYCBP2|NCAPG|NCOA1|NKTR|NUSAP1|PBK|PCM1|PDCD6IP|PDE4D|PDS5B|PKN2|PLK1|PRC1|PRKDC|PSIP1|RIN2|ROBO1|RRM2|SETD2|SETMAR|SH3PXD2A|SLCO4A1|SMG1|SNAP91|STK…
Domains	COILED(UniProt)	44	3.15763	0.0005	0.64125	ADORA2A|ANLN|ASCC3|BAZ1A|CCDC14|CCDC88A|CCDC99|CEP55|CNOT10|DHX29|DLGAP5|EXOC2|GAS7|GIMAP4|HECW2|IFT57|KIAA1712|KIAA1715|KIF11|KIF17|KIF20A|KIF20B|LOC653720|NEK2|NUSAP1|OSBPL1A|PAFAH1B1|PCM1|POF1B|POLQ|PRC1|PTPN13|SETD2|SETD8|SETMAR|SH3PXD2A|SR140|SRBD1|STX2|TPR|TRAF3IP3|VEZT|WDR67|WWC3
Domains	NP_BIND-ATP(UniProt)	31	3.81093	0.001	0.932727	ACACA|ASCC3|AURKA|AURKB|BMPR2|BUB1|CDC2|CHD9|DDR1|DHX29|DICER1|GK5|HELZ|KIF11|KIF17|KIF20A|KIF20B|MAP3K2|MELK|NEK2|PAPOLA|PBK|PIM1|PIM3|PKN2|PLK1|PNCK|POLQ|STK38L|TRIP13|UHMK1
Domains	ACT_SITE-Proton acceptor(UniProt)	22	2.9261	0.0045	1	AURKA|AURKB|BMPR2|BUB1|CDC2|DDR1|DHRS13|ENO2|MAP3K2|MELK|NEK2|NEU4|PBK|PIM1|PIM3|PKN2|PNCK|PTGS1|STK38L|UHMK1|USP24|USP34
Domains	BINDING-ATP(UniProt)	20	3.47533	0.0005	0.64125	AURKA|AURKB|BMPR2|BUB1|CDC2|DDR1|GK5|MAP3K2|MELK|NEK2|PAPOLA|PBK|PIM1|PIM3|PKN2|PLK1|PNCK|STK38L|TOP2A|UHMK1
Domains	Prot_kinase_cat_dom(IPR000719)	18	2.91091	0.0035	1	AURKA|AURKB|BMPR2|BUB1|CDC2|DDR1|MAP3K2|MELK|NEK2|PBK|PIM1|PIM3|PKN2|PLK1|PNCK|STK38L|UHMK1|WEE1
Domains	Se/Thr_kinase-like_dom(IPR017442)	18	2.92871	0.0035	1	AURKA|AURKB|BMPR2|BUB1|CDC2|DDR1|MAP3K2|MELK|NEK2|PBK|PIM1|PIM3|PKN2|PLK1|PNCK|STK38L|UHMK1|WEE1
Domains	Ser/Thr_kinase_dom(IPR002290)	18	2.98258	0.0035	1	AURKA|AURKB|BMPR2|BUB1|CDC2|DDR1|MAP3K2|MELK|NEK2|PBK|PIM1|PIM3|PKN2|PLK1|PNCK|STK38L|UHMK1|WEE1
Domains	Ser-Thr/Tyr_kinase(IPR001245)	18	2.94659	0.0035	1	AURKA|AURKB|BMPR2|BUB1|CDC2|DDR1|MAP3K2|MELK|NEK2|PBK|PIM1|PIM3|PKN2|PLK1|PNCK|STK38L|UHMK1|WEE1
Domains	DOMAIN-Protein kinase(UniProt)	17	2.67652	0.007	1	AURKA|AURKB|BMPR2|BUB1|CDC2|DDR1|MAP3K2|MELK|NEK2|PBK|PIM1|PIM3|PKN2|PLK1|PNCK|STK38L|UHMK1
Domains	Tyr_kinase_cat_dom(IPR020635)	16	2.43711	0.0105	1	AURKA|AURKB|BMPR2|CDC2|DDR1|MAP3K2|MELK|NEK2|PBK|PIM1|PIM3|PKN2|PLK1|PNCK|STK38L|UHMK1
Domains	ACT_SITE-Proton donor(UniProt)	6	2.02402	0.043	1	ADAT1|AKR1C3|ENO2|NT5DC1|NT5DC2|PDE4D
Domains	MOD_RES-Phosphothreonine; by CDK1(UniProt)	6	7.52203	0	0.64125	BIRC5|BUB1|DLGAP5|KIF11|KIF20B|PRC1
Domains	REPEAT-WD 7(UniProt)	6	2.02402	0.0395	1	BRWD2|CDC20|DTL|HERC1|PAFAH1B1|TBL1X
Domains	Chemokine_IL8-like_dom(IPR001811)	5	6.14271	0	0.64125	CCL3|CCL3L1|CCL3L3|CCL4L1|CCL4L2
Domains	DNA/RNA_helicase_DEAD/DEAH_N(IPR011545)	5	2.74123	0.0165	1	ASCC3|CHD9|DHX29|DICER1|POLQ
Domains	MOD_RES-Phosphoserine; by autocatalysis(UniProt)	5	4.02151	0.003	1	MELK|NEK2|PLK1|PRKDC|STK38L
Domains	ACT_SITE-Glycyl thioester intermediate(UniProt)	4	2.39704	0.0345	1	BIRC6|HECW2|HERC1|UBE2C
Domains	DOMAIN-Kinesin-motor(UniProt)	4	4.0549	0.003	1	KIF11|KIF17|KIF20A|KIF20B
Domains	Kinesin_motor_dom(IPR001752)	4	4.0549	0.003	1	KIF11|KIF17|KIF20A|KIF20B
Domains	MOD_RES-Phosphothreonine; by autocatalysis(UniProt)	4	3.01101	0.013	1	AURKB|MELK|NEK2|PRKDC
Domains	Cyclin_A/B/D/E(IPR014400)	3	6.06199	0	0.64125	CCNB1|CCNB2|CCNE2
Domains	Cyclin_C(IPR004367)	3	5.11301	0.001	0.932727	CCNB1|CCNB2|CCNE2
Domains	Cyclin-like(IPR013763)	3	3.22816	0.0155	1	CCNB1|CCNB2|CCNE2
Domains	DOMAIN-LisH(UniProt)	3	3.38406	0.0135	1	MKLN1|PAFAH1B1|TBL1X
Domains	DOMAIN-PI3K/PI4K(UniProt)	3	4.4508	0.004	1	PIK3CG|PRKDC|SMG1
Domains	Helicase/UvrB_dom(IPR006935)	3	2.50504	0.0455	1	ASCC3|CHD9|DICER1
Domains	LipoPS_kinase(IPR010440)	3	2.23356	0.044	1	MELK|PIM1|PIM3
Domains	LisH_dimerisation(IPR006594)	3	3.38406	0.0135	1	MKLN1|PAFAH1B1|TBL1X
Domains	MOTIF-DEAH box(UniProt)	3	2.6063	0.036	1	CHD9|DHX29|POLQ
Domains	PI3/4_kinase_cat(IPR000403)	3	4.4508	0.004	1	PIK3CG|PRKDC|SMG1
Domains	Reg_chr_condens(IPR000408)	3	3.95122	0.0055	1	HERC1|MYCBP2|RCBTB2
Domains	REPEAT-ANK 10(UniProt)	3	4.4508	0.0045	1	ANKFY1|KIDINS220|TANC1
Domains	REPEAT-ANK 11(UniProt)	3	4.75608	0.003	1	ANKFY1|KIDINS220|TANC1
Domains	REPEAT-ANK 9(UniProt)	3	3.7425	0.0125	1	ANKFY1|KIDINS220|TANC1
Domains	REPEAT-RCC1 1(UniProt)	3	4.1853	0.0045	1	HERC1|MYCBP2|RCBTB2
Domains	REPEAT-RCC1 2(UniProt)	3	4.1853	0.0045	1	HERC1|MYCBP2|RCBTB2
Domains	REPEAT-RCC1 3(UniProt)	3	3.95122	0.0055	1	HERC1|MYCBP2|RCBTB2
Domains	REPEAT-RCC1 4(UniProt)	3	4.1853	0.004	1	HERC1|MYCBP2|RCBTB2
Domains	REPEAT-RCC1 5(UniProt)	3	4.1853	0.004	1	HERC1|MYCBP2|RCBTB2
Domains	REPEAT-WD 8(UniProt)	3	2.31921	0.049	1	BRWD2|HERC1|TBL1X
KEGG	Cell cycle:KEGG-hsa04110	14	5.95833	0	0.1589	BUB1|CCNA2|CCNB1|CCNB2|CCNE2|CDC2|CDC20|CDC45L|EP300|GADD45B|PCNA|PLK1|PRKDC|WEE1
KEGG	Cytokine-cytokine receptor interaction:KEGG-hsa04060	13	2.68662	0.008	0.302667	BMPR2|CCL3|CCL3L1|CCL3L3|CCL4L1|CCL4L2|CD70|CXCL13|GHR|IL11|IL20RB|IL23A|LIF
KEGG	Jak-STAT signaling pathway:KEGG-hsa04630	10	3.28553	0.0035	0.1589	EP300|GHR|IL11|IL20RB|IL23A|IRF9|LIF|PIK3CG|PIM1|SPRED1
KEGG	Oocyte meiosis:KEGG-hsa04114	8	3.41464	0.0035	0.1589	AURKA|BUB1|CCNB1|CCNB2|CCNE2|CDC2|CDC20|PLK1
KEGG	p53 signaling pathway:KEGG-hsa04115	7	3.26179	0.003	0.1589	CCNB1|CCNB2|CCNE2|CDC2|GADD45B|RRM2|SERPINE1
KEGG	Progesterone-mediated oocyte maturation:KEGG-hsa04914	7	3.42689	0.0035	0.1589	BUB1|CCNA2|CCNB1|CCNB2|CDC2|PIK3CG|PLK1
KEGG	Mineral absorption:KEGG-hsa04978	3	2.32109	0.0415	0.998941	MT1E|MT1X|MT2A
Molecular Function	ATP binding(GO:0005524)	47	3.31461	0.0015	0.387648	ACACA|ALPK1|ASCC3|ATP8B4|AURKA|AURKB|BMPR2|BUB1|CDC2|CHD9|DARS2|DDR1|DHX29|DICER1|GK5|HELZ|ITM2C|KIF11|KIF17|KIF20A|KIF20B|MAP3K2|MELK|NEK2|NLK|OASL|PAPOLA|PBK|PDS5B|PIK3CG|PIM1|PIM3|PKN2|PLK1|PNCK|POLQ|PRKDC|RUNX3|SMG1|STK38L|TOP2A|TPR|TPX2|TRIP13|UBE2C|UHMK1|WEE1
Molecular Function	protein serine/threonine kinase activity(GO:0004674)	18	4.04592	0.001	0.299237	ALPK1|AURKA|AURKB|BUB1|MAP3K2|MELK|NEK2|PBK|PIK3CG|PIM1|PIM3|PKN2|PLK1|PRKDC|SMG1|STK38L|UHMK1|WEE1
Molecular Function	protein kinase binding(GO:0019901)	15	3.16746	0.0015	0.387648	AURKA|CCNA2|CCNB1|CCNB2|CCNE2|GHR|KIF11|KIF20A|MAP3K2|PARN|PLK1|PRC1|SPRED1|TICAM1|TPX2
Molecular Function	magnesium ion binding(GO:0000287)	8	2.07165	0.03	1	ATP8B4|ENO2|GEM|NLK|PAPOLA|STK38L|TOP2A|WEE1
Molecular Function	microtubule binding(GO:0008017)	7	3.40596	0.004	0.797965	BIRC5|CCDC88A|KIF11|NUSAP1|PAFAH1B1|PLK1|PRC1
Molecular Function	drug binding(GO:0008144)	5	3.11095	0.006	0.947583	MT2A|PDE4D|PPARG|TOP2A|TYMS
Molecular Function	chemokine activity(GO:0008009)	4	2.65571	0.027	1	CCL3|CCL3L3|CCL4L1|CXCL13
Molecular Function	activating transcription factor binding(GO:0033613)	4	4.53458	0.002	0.483872	EP300|MEF2C|PPARG|PSIP1
Molecular Function	microtubule motor activity(GO:0003777)	4	2.65571	0.0205	1	KIF11|KIF17|KIF20A|KIF20B
Molecular Function	Rho guanyl-nucleotide exchange factor activity(GO:0005089)	4	2.30951	0.038	1	ARHGEF6|DOCK10|ECT2|FLJ20184
Molecular Function	cysteine-type endopeptidase inhibitor activity(GO:0004869)	3	4.72821	0.003	0.656019	BIRC5|BIRC6|CST3
Molecular Function	histone acetyltransferase activity(GO:0004402)	3	2.29881	0.0495	1	BAZ1A|EP300|NCOA1
Molecular Function	histone-lysine N-methyltransferase activity(GO:0018024)	3	4.15942	0.0055	0.93344	SETD2|SETD8|SETMAR
Molecular Function	Rho GTPase binding(GO:0017048)	3	2.58518	0.0275	1	DOCK10|ECT2|VCL
Molecular Function	RNA polymerase II regulatory region sequence-specific DNA binding(GO:0000977)	3	2.48418	0.0395	1	JUNB|MEF2C|RUNX3
PathwayCommons	PLK1 signaling events	13	5.85323	0	0.0528929	AURKA|AURKB|BIRC5|BUB1|CCNB1|CDC20|CKAP5|DLGAP5|ECT2|KIF20A|PLK1|TPX2|WEE1
PathwayCommons	Polo-like kinase signaling events in the cell cycle	13	5.60298	0	0.0528929	AURKA|AURKB|BIRC5|BUB1|CCNB1|CDC20|CKAP5|DLGAP5|ECT2|KIF20A|PLK1|TPX2|WEE1
PathwayCommons	FOXM1 transcription factor network	7	5.88786	0	0.0528929	AURKB|BIRC5|CCNB1|CCNB2|NEK2|PLK1|SP1
